# Supplementary material for: Symmetric inheritance of parental histones governs epigenome maintenance and embryonic stem cell identity
Source: Nat Genet. 2023 Sep 4;55(9):1567–78. doi: 10.1038/s41588-023-01476-x (PMC10484787; doi:10.1038/s41588-023-01476-x)
Supplement: Supplementary file 3 — Sequencing data generated in this study. [file 41588_2023_1476_MOESM3_ESM.xlsx]

## Sheet: Sheet1
Supplementary Table 1. Sequencing data generated in this study
sample ID_GEO ID	experiment ID_biological material	EdU pulse length (min)	cell line name_Groth ID	clone name	replicate name	no_mapped	frac_mapped	frac_dup	no_filtered	NRF	NSC	RSC	no_cells	no_filtered_cells	avg_spliced_reads_per_filtered_cell	avg_spliced_features_per_filtered_cell	Mode of sequencing
SCAR_410_H3K27me3_T0_r1	SCAR-seq pulse-chase r3	15	410	WT#1	r1	31894769	0.967103	0.135692	22439429								single-read
SCAR_410_H3K27me3_T3_r1	SCAR-seq pulse-chase r3	15	410	WT#1	r1	21279781	0.966049	0.08327	16177053								single-read
SCAR_410_H3K27me3_T8_r1	SCAR-seq pulse-chase r3	15	410	WT#1	r1	17673424	0.966426	0.064424	13707965								single-read
SCAR_438_H3K27me3_T0_r1	SCAR-seq pulse-chase r3	15	438	MCM2-2A#3	r1	28340372	0.963076	0.177758	18370504								single-read
SCAR_438_H3K27me3_T3_r1	SCAR-seq pulse-chase r3	15	438	MCM2-2A#3	r1	21638868	0.963019	0.094509	15713587								single-read
SCAR_438_H3K27me3_T8_r1	SCAR-seq pulse-chase r3	15	438	MCM2-2A#3	r1	17226295	0.958157	0.075753	12442941								single-read
SCAR_439_H3K27me3_T0_r1	SCAR-seq pulse-chase r3	15	439	MCM2-2A#1	r1	31038903	0.963557	0.156745	20614054								single-read
SCAR_439_H3K27me3_T3_r1	SCAR-seq pulse-chase r3	15	439	MCM2-2A#1	r1	23664151	0.962806	0.088776	17265711								single-read
SCAR_439_H3K27me3_T8_r1	SCAR-seq pulse-chase r3	15	439	MCM2-2A#1	r1	19274144	0.963681	0.078068	14324375								single-read
SCAR_410_H3K27me3_T0_r2	SCAR-seq pulse-chase r2	15	410	WT#1	r2	37558324	0.96662	0.16855	25198706								single-read
SCAR_410_H3K27me3_T3_r2	SCAR-seq pulse-chase r2	15	410	WT#1	r2	28577509	0.96474	0.126882	20304027								single-read
SCAR_410_H3K27me3_T8_r2	SCAR-seq pulse-chase r2	15	410	WT#1	r2	29084650	0.966658	0.114268	21119189								single-read
SCAR_438_H3K27me3_T0_r2	SCAR-seq pulse-chase r2	15	438	MCM2-2A#3	r2	33191773	0.961543	0.223085	20262708								single-read
SCAR_438_H3K27me3_T3_r2	SCAR-seq pulse-chase r2	15	438	MCM2-2A#3	r2	32624249	0.960857	0.142258	22273868								single-read
SCAR_438_H3K27me3_T8_r2	SCAR-seq pulse-chase r2	15	438	MCM2-2A#3	r2	21442780	0.957422	0.119844	14698283								single-read
SCAR_439_H3K27me3_T0_r2	SCAR-seq pulse-chase r2	15	439	MCM2-2A#1	r2	39402893	0.960835	0.25057	22886429								single-read
SCAR_439_H3K27me3_T3_r2	SCAR-seq pulse-chase r2	15	439	MCM2-2A#1	r2	22015218	0.957171	0.136853	14813783								single-read
SCAR_439_H3K27me3_T8_r2	SCAR-seq pulse-chase r2	15	439	MCM2-2A#1	r2	28341548	0.960149	0.141726	19163062								single-read
SCAR_410_stranded_input_K27me3_T0_r1	SCAR-seq pulse-chase r3	15	410	WT#1	r1	7644556	0.967192	0.071317	5846227								single-read
SCAR_410_stranded_input_K27me3_T3_r1	SCAR-seq pulse-chase r3	15	410	WT#1	r1	6902948	0.965699	0.047764	5429900								single-read
SCAR_410_stranded_input_K27me3_T8_r1	SCAR-seq pulse-chase r3	15	410	WT#1	r1	8039080	0.964553	0.04941	6228219								single-read
SCAR_438_stranded_input_K27me3_T0_r1	SCAR-seq pulse-chase r3	15	438	MCM2-2A#3	r1	7996640	0.964133	0.075773	6036219								single-read
SCAR_438_stranded_input_K27me3_T3_r1	SCAR-seq pulse-chase r3	15	438	MCM2-2A#3	r1	7267151	0.964981	0.044402	5678005								single-read
SCAR_438_stranded_input_K27me3_T8_r1	SCAR-seq pulse-chase r3	15	438	MCM2-2A#3	r1	7260399	0.96292	0.04674	5623094								single-read
SCAR_439_stranded_input_K27me3_T0_r1	SCAR-seq pulse-chase r3	15	439	MCM2-2A#1	r1	8138462	0.965739	0.063938	6204700								single-read
SCAR_439_stranded_input_K27me3_T3_r1	SCAR-seq pulse-chase r3	15	439	MCM2-2A#1	r1	6140727	0.963151	0.04555	4755366								single-read
SCAR_439_stranded_input_K27me3_T8_r1	SCAR-seq pulse-chase r3	15	439	MCM2-2A#1	r1	5584556	0.96201	0.048683	4242117								single-read
SCAR_410_stranded_input_K27me3_T0_r2	SCAR-seq pulse-chase r2	15	410	WT#1	r2	40865491	0.971	0.07493	29051274								paired-end
SCAR_410_stranded_input_K27me3_T3_r2	SCAR-seq pulse-chase r2	15	410	WT#1	r2	54804255	0.971	0.046217	39785538								paired-end
SCAR_410_stranded_input_K27me3_T8_r2	SCAR-seq pulse-chase r2	15	410	WT#1	r2	45498403	0.96899	0.043417	32987124								paired-end
SCAR_438_stranded_input_K27me3_T0_r2	SCAR-seq pulse-chase r2	15	438	MCM2-2A#3	r2	51283599	0.96899	0.07327	36233040								paired-end
SCAR_438_stranded_input_K27me3_T3_r2	SCAR-seq pulse-chase r2	15	438	MCM2-2A#3	r2	55622892	0.97	0.044206	40361976								paired-end
SCAR_438_stranded_input_K27me3_T8_r2	SCAR-seq pulse-chase r2	15	438	MCM2-2A#3	r2	48141416	0.968	0.042367	34366080								paired-end
SCAR_439_stranded_input_K27me3_T0_r2	SCAR-seq pulse-chase r2	15	439	MCM2-2A#1	r2	42833524	0.968	0.0604	30375586								paired-end
SCAR_439_stranded_input_K27me3_T3_r2	SCAR-seq pulse-chase r2	15	439	MCM2-2A#1	r2	39492836	0.967	0.03799	27161688								paired-end
SCAR_439_stranded_input_K27me3_T8_r2	SCAR-seq pulse-chase r2	15	439	MCM2-2A#1	r2	40785060	0.968	0.093683	26459362								paired-end
SCAR_410_H3K4me3_T0_r1	SCAR-seq pulse-chase r1	15	410	WT#1	r1	80008210	0.978028	0.347305	41535490								paired-end
SCAR_410_H3K4me3_T3_r1	SCAR-seq pulse-chase r1	15	410	WT#1	r1	75848307	0.978949	0.32147	41309808								paired-end
SCAR_410_H3K4me3_T8_r1	SCAR-seq pulse-chase r1	15	410	WT#1	r1	64454840	0.979374	0.257092	38734855								paired-end
SCAR_438_H3K4me3_T0_r1	SCAR-seq pulse-chase r1	15	438	MCM2-2A#3	r1	79120082	0.975709	0.321546	42257729								paired-end
SCAR_438_H3K4me3_T3_r1	SCAR-seq pulse-chase r1	15	438	MCM2-2A#3	r1	69921890	0.976581	0.208379	44102535								paired-end
SCAR_438_H3K4me3_T8_r1	SCAR-seq pulse-chase r1	15	438	MCM2-2A#3	r1	71999355	0.975375	0.227509	44251031								paired-end
SCAR_439_H3K4me3_T0_r1	SCAR-seq pulse-chase r1	15	439	MCM2-2A#1	r1	78459450	0.977029	0.288155	44935222								paired-end
SCAR_439_H3K4me3_T3_r1	SCAR-seq pulse-chase r1	15	439	MCM2-2A#1	r1	66964805	0.977602	0.268979	39438706								paired-end
SCAR_439_H3K4me3_T8_r1	SCAR-seq pulse-chase r1	15	439	MCM2-2A#1	r1	67237777	0.978982	0.258511	40649750								paired-end
SCAR_410_H3K4me3_T0_r2	SCAR-seq pulse-chase r2	15	410	WT#1	r2	78369997	0.979937	0.259599	44067016								paired-end
SCAR_410_H3K4me3_T3_r2	SCAR-seq pulse-chase r2	15	410	WT#1	r2	90882859	0.980607	0.252902	52845690								paired-end
SCAR_410_H3K4me3_T8_r2	SCAR-seq pulse-chase r2	15	410	WT#1	r2	78516161	0.980333	0.240313	46148541								paired-end
SCAR_438_H3K4me3_T0_r2	SCAR-seq pulse-chase r2	15	438	MCM2-2A#3	r2	80829446	0.976014	0.277427	43366275								paired-end
SCAR_438_H3K4me3_T3_r2	SCAR-seq pulse-chase r2	15	438	MCM2-2A#3	r2	99778123	0.977822	0.207883	62928768								paired-end
SCAR_438_H3K4me3_T8_r2	SCAR-seq pulse-chase r2	15	438	MCM2-2A#3	r2	81747061	0.977991	0.204819	51104570								paired-end
SCAR_439_H3K4me3_T0_r2	SCAR-seq pulse-chase r2	15	439	MCM2-2A#1	r2	106583541	0.978817	0.277438	59306456								paired-end
SCAR_439_H3K4me3_T3_r2	SCAR-seq pulse-chase r2	15	439	MCM2-2A#1	r2	92213463	0.977837	0.251507	54527073								paired-end
SCAR_439_H3K4me3_T8_r2	SCAR-seq pulse-chase r2	15	439	MCM2-2A#1	r2	88895745	0.979046	0.271068	51370102								paired-end
SCAR_410_stranded_input_K4me3_T0_r1	SCAR-seq pulse-chase r1	15	410	WT#1	r1	17365711	0.974652	0.046286	13009587								paired-end
SCAR_410_stranded_input_K4me3_T3_r1	SCAR-seq pulse-chase r1	15	410	WT#1	r1	15473957	0.972397	0.031929	11639416								paired-end
SCAR_410_stranded_input_K4me3_T8_r1	SCAR-seq pulse-chase r1	15	410	WT#1	r1	19352555	0.973691	0.045453	14339225								paired-end
SCAR_438_stranded_input_K4me3_T0_r1	SCAR-seq pulse-chase r1	15	438	MCM2-2A#3	r1	19391560	0.970946	0.045479	14397060								paired-end
SCAR_438_stranded_input_K4me3_T3_r1	SCAR-seq pulse-chase r1	15	438	MCM2-2A#3	r1	18354032	0.972862	0.035116	13841207								paired-end
SCAR_438_stranded_input_K4me3_T8_r1	SCAR-seq pulse-chase r1	15	438	MCM2-2A#3	r1	14979956	0.968695	0.037967	10943282								paired-end
SCAR_439_stranded_input_K4me3_T0_r1	SCAR-seq pulse-chase r1	15	439	MCM2-2A#1	r1	17938239	0.971527	0.044012	13167260								paired-end
SCAR_439_stranded_input_K4me3_T3_r1	SCAR-seq pulse-chase r1	15	439	MCM2-2A#1	r1	17308718	0.971791	0.037532	12847288								paired-end
SCAR_439_stranded_input_K4me3_T8_r1	SCAR-seq pulse-chase r1	15	439	MCM2-2A#1	r1	14946359	0.969713	0.034742	10925538								paired-end
SCAR_410_stranded_input_K4me3_T0_r2	SCAR-seq pulse-chase r2	15	410	WT#1	r2	40916028	0.97	0.072217	29194336								paired-end
SCAR_410_stranded_input_K4me3_T3_r2	SCAR-seq pulse-chase r2	15	410	WT#1	r2	45467866	0.965	0.045837	32556770								paired-end
SCAR_410_stranded_input_K4me3_T8_r2	SCAR-seq pulse-chase r2	15	410	WT#1	r2	51020769	0.97	0.064783	36268166								paired-end
SCAR_438_stranded_input_K4me3_T0_r2	SCAR-seq pulse-chase r2	15	438	MCM2-2A#3	r2	47328080	0.968	0.06862	33679778								paired-end
SCAR_438_stranded_input_K4me3_T3_r2	SCAR-seq pulse-chase r2	15	438	MCM2-2A#3	r2	51316452	0.97	0.037661	38081416								paired-end
SCAR_438_stranded_input_K4me3_T8_r2	SCAR-seq pulse-chase r2	15	438	MCM2-2A#3	r2	49059437	0.97	0.0436	35684640								paired-end
SCAR_439_stranded_input_K4me3_T0_r2	SCAR-seq pulse-chase r2	15	439	MCM2-2A#1	r2	57231746	0.97	0.05804	41150612								paired-end
SCAR_439_stranded_input_K4me3_T3_r2	SCAR-seq pulse-chase r2	15	439	MCM2-2A#1	r2	46728102	0.971	0.049168	33804776								paired-end
SCAR_439_stranded_input_K4me3_T8_r2	SCAR-seq pulse-chase r2	15	439	MCM2-2A#1	r2	47449828	0.96899	0.04401	34096426								paired-end
SCAR_410_H3K27ac_T0_r1	SCAR-seq pulse-chase r4	10	410	WT#1	r1	56890507	0.97	0.305	28430992								paired-end
SCAR_410_H3K27ac_T1_r1	SCAR-seq pulse-chase r4	10	410	WT#1	r1	63756038	0.973	0.3848	30999328								paired-end
SCAR_410_H3K27ac_T3_r1	SCAR-seq pulse-chase r4	10	410	WT#1	r1	43120781	0.973	0.26259	24033440								paired-end
SCAR_410_H3K27ac_T8_r1	SCAR-seq pulse-chase r4	10	410	WT#1	r1	38582200	0.9689	0.3401	17571686								paired-end
SCAR_439_H3K27ac_T0_r1	SCAR-seq pulse-chase r4	10	439	MCM2-2A#1	r1	57881795	0.972	0.338062	29793658								paired-end
SCAR_439_H3K27ac_T1_r1	SCAR-seq pulse-chase r4	10	439	MCM2-2A#1	r1	46968186	0.972	0.171417	30441256								paired-end
SCAR_439_H3K27ac_T3_r1	SCAR-seq pulse-chase r4	10	439	MCM2-2A#1	r1	39430767	0.9689	0.325083	20036082								paired-end
SCAR_439_H3K27ac_T8_r1	SCAR-seq pulse-chase r4	10	439	MCM2-2A#1	r1	37913090	0.968	0.383887	16780330								paired-end
SCAR_442_H3K27ac_T0_r1	SCAR-seq pulse-chase r4	10	442	MCM2-2A#2	r1	57459208	0.968	0.3806	27578554								paired-end
SCAR_442_H3K27ac_T1_r1	SCAR-seq pulse-chase r4	10	442	MCM2-2A#2	r1	46014375	0.972	0.3012	25076712								paired-end
SCAR_442_H3K27ac_T3_r1	SCAR-seq pulse-chase r4	10	442	MCM2-2A#2	r1	29035396	0.963	0.3114	14263626								paired-end
SCAR_442_H3K27ac_T8_r1	SCAR-seq pulse-chase r4	10	442	MCM2-2A#2	r1	39211744	0.967	0.3782	16454532								paired-end
SCAR_410_H3K27ac_T0_r2	SCAR-seq pulse-chase r5	10	410	WT#1	r2	56387665	0.973	0.43688	24391000								paired-end
SCAR_410_H3K27ac_T1_r2	SCAR-seq pulse-chase r5	10	410	WT#1	r2	56221717	0.97899	0.3572	29283700								paired-end
SCAR_410_H3K27ac_T3_r2	SCAR-seq pulse-chase r5	10	410	WT#1	r2	43680159	0.976	0.35293	22063484								paired-end
SCAR_410_H3K27ac_T8_r2	SCAR-seq pulse-chase r5	10	410	WT#1	r2	47087457	0.972	0.41933	20626652								paired-end
SCAR_439_H3K27ac_T0_r2	SCAR-seq pulse-chase r5	10	439	MCM2-2A#1	r2	62791796	0.973	0.3393	32637022								paired-end
SCAR_439_H3K27ac_T1_r2	SCAR-seq pulse-chase r5	10	439	MCM2-2A#1	r2	54218602	0.975	0.14753	37367178								paired-end
SCAR_439_H3K27ac_T3_r2	SCAR-seq pulse-chase r5	10	439	MCM2-2A#1	r2	44328430	0.973	0.233004	26381834								paired-end
SCAR_439_H3K27ac_T8_r2	SCAR-seq pulse-chase r5	10	439	MCM2-2A#1	r2	34765324	0.971	0.38845	15746774								paired-end
SCAR_442_H3K27ac_T0_r2	SCAR-seq pulse-chase r5	10	442	MCM2-2A#2	r2	50623026	0.973	0.338124	25766948								paired-end
SCAR_442_H3K27ac_T1_r2	SCAR-seq pulse-chase r5	10	442	MCM2-2A#2	r2	55746768	0.976	0.197367	35994394								paired-end
SCAR_442_H3K27ac_T3_r2	SCAR-seq pulse-chase r5	10	442	MCM2-2A#2	r2	37671905	0.974	0.425138	16678182								paired-end
SCAR_442_H3K27ac_T8_r2	SCAR-seq pulse-chase r5	10	442	MCM2-2A#2	r2	34838426	0.971	0.435216	14298464								paired-end
SCAR_410_stranded_input_K27ac_T0_r1	SCAR-seq pulse-chase r4	10	410	WT#1	r1	48053823	0.966	0.3201	24297394								paired-end
SCAR_410_stranded_input_K27ac_T1_r1	SCAR-seq pulse-chase r4	10	410	WT#1	r1	23566678	0.968	0.1566	15159048								paired-end
SCAR_410_stranded_input_K27ac_T3_r1	SCAR-seq pulse-chase r4	10	410	WT#1	r1	20017548	0.966	0.1208	13235578								paired-end
SCAR_410_stranded_input_K27ac_T8_r1	SCAR-seq pulse-chase r4	10	410	WT#1	r1	14839381	0.966	0.14208	9468962								paired-end
SCAR_439_stranded_input_K27ac_T0_r1	SCAR-seq pulse-chase r4	10	439	MCM2-2A#1	r1	15990456	0.968	0.133522	10295072								paired-end
SCAR_439_stranded_input_K27ac_T1_r1	SCAR-seq pulse-chase r4	10	439	MCM2-2A#1	r1	13798449	0.967	0.12023	9208690								paired-end
SCAR_439_stranded_input_K27ac_T3_r1	SCAR-seq pulse-chase r4	10	439	MCM2-2A#1	r1	16612276	0.967	0.14656	10672366								paired-end
SCAR_439_stranded_input_K27ac_T8_r1	SCAR-seq pulse-chase r4	10	439	MCM2-2A#1	r1	12661589	0.966	0.121141	8265250								paired-end
SCAR_442_stranded_input_K27ac_T0_r1	SCAR-seq pulse-chase r4	10	442	MCM2-2A#2	r1	22190181	0.97	0.1181	14768618								paired-end
SCAR_442_stranded_input_K27ac_T1_r1	SCAR-seq pulse-chase r4	10	442	MCM2-2A#2	r1	18529586	0.971	0.0794	13047644								paired-end
SCAR_442_stranded_input_K27ac_T3_r1	SCAR-seq pulse-chase r4	10	442	MCM2-2A#2	r1	18199652	0.967	0.08615	12507570								paired-end
SCAR_442_stranded_input_K27ac_T8_r1	SCAR-seq pulse-chase r4	10	442	MCM2-2A#2	r1	15124830	0.968	0.12185	9965122								paired-end
SCAR_410_stranded_input_K27ac_T0_r2	SCAR-seq pulse-chase r5	10	410	WT#1	r2	17584889	0.971	0.12579	11734712								paired-end
SCAR_410_stranded_input_K27ac_T1_r2	SCAR-seq pulse-chase r5	10	410	WT#1	r2	16422289	0.973	0.105021	11389136								paired-end
SCAR_410_stranded_input_K27ac_T3_r2	SCAR-seq pulse-chase r5	10	410	WT#1	r2	16506259	0.972	0.148237	10788202								paired-end
SCAR_410_stranded_input_K27ac_T8_r2	SCAR-seq pulse-chase r5	10	410	WT#1	r2	14409983	0.971	0.113086	9681212								paired-end
SCAR_439_stranded_input_K27ac_T0_r2	SCAR-seq pulse-chase r5	10	439	MCM2-2A#1	r2	16639611	0.972	0.120492	11148554								paired-end
SCAR_439_stranded_input_K27ac_T1_r2	SCAR-seq pulse-chase r5	10	439	MCM2-2A#1	r2	15052969	0.97	0.07897	10591256								paired-end
SCAR_439_stranded_input_K27ac_T3_r2	SCAR-seq pulse-chase r5	10	439	MCM2-2A#1	r2	13051827	0.97	0.08311	9044482								paired-end
SCAR_439_stranded_input_K27ac_T8_r2	SCAR-seq pulse-chase r5	10	439	MCM2-2A#1	r2	13233269	0.97	0.10666	8863418								paired-end
SCAR_442_stranded_input_K27ac_T0_r2	SCAR-seq pulse-chase r5	10	442	MCM2-2A#2	r2	15895675	0.971	0.131568	10557938								paired-end
SCAR_442_stranded_input_K27ac_T1_r2	SCAR-seq pulse-chase r5	10	442	MCM2-2A#2	r2	16851804	0.971	0.07735	11960138								paired-end
SCAR_442_stranded_input_K27ac_T3_r2	SCAR-seq pulse-chase r5	10	442	MCM2-2A#2	r2	15851058	0.971	0.103529	10783876								paired-end
SCAR_442_stranded_input_K27ac_T8_r2	SCAR-seq pulse-chase r5	10	442	MCM2-2A#2	r2	12000881	0.9689	0.122267	7949268								paired-end
SCAR_X_410_SUZ12_T0_r1	X-SCAR-seq nascent r1	30	410	WT#1	r1	180509740	0.9689	0.966421	4682862								paired-end
SCAR_X_439_SUZ12_T0_r1	X-SCAR-seq nascent r1	30	439	MCM2-2A#1	r1	186702500	0.97	0.96638	4863238								paired-end
SCAR_X_442_SUZ12_T0_r1	X-SCAR-seq nascent r1	30	442	MCM2-2A#2	r1	156362046	0.967	0.963124	4449650								paired-end
SCAR_X_410_SUZ12_T0_r2	X-SCAR-seq nascent r2	30	410	WT#1	r2	77356390	0.97	0.91104	5119576								paired-end
SCAR_X_439_SUZ12_T0_r2	X-SCAR-seq nascent r2	30	439	MCM2-2A#1	r2	108762188	0.97	0.910574	7253638								paired-end
SCAR_X_442_SUZ12_T0_r2	X-SCAR-seq nascent r2	30	442	MCM2-2A#2	r2	76052922	0.968	0.904698	5422716								paired-end
SCAR_X_410_H3K27me3_T0_r1	X-SCAR-seq nascent r1	30	410	WT#1	r1	106071223	0.9739	0.52724	35924928								paired-end
SCAR_X_439_H3K27me3_T0_r1	X-SCAR-seq nascent r1	30	439	MCM2-2A#1	r1	125512659	0.972	0.52957	42521084								paired-end
SCAR_X_442_H3K27me3_T0_r1	X-SCAR-seq nascent r1	30	442	MCM2-2A#2	r1	87917787	0.972	0.5296	30257076								paired-end
SCAR_X_410_H3K27me3_T0_r2	X-SCAR-seq nascent r2	30	410	WT#1	r2	119418896	0.9739	0.6566	29701288								paired-end
SCAR_X_439_H3K27me3_T0_r2	X-SCAR-seq nascent r2	30	439	MCM2-2A#1	r2	105295668	0.973	0.6352	26391604								paired-end
SCAR_X_442_H3K27me3_T0_r2	X-SCAR-seq nascent r2	30	442	MCM2-2A#2	r2	128696602	0.971	0.633745	32733954								paired-end
SCAR_X_410_stranded_input_T0_r1	X-SCAR-seq nascent r1	30	410	WT#1	r1	32895915	0.97	0.22594	18965564								paired-end
SCAR_X_439_stranded_input_T0_r1	X-SCAR-seq nascent r1	30	439	MCM2-2A#1	r1	50316206	0.971	0.231553	28998964								paired-end
SCAR_X_442_stranded_input_T0_r1	X-SCAR-seq nascent r1	30	442	MCM2-2A#2	r1	50665647	0.9689	0.240579	28890754								paired-end
SCAR_X_410_stranded_input_SUZ12_T0_r2	X-SCAR-seq nascent r2	30	410	WT#1	r2	40976325	0.968	0.259842	22122202								paired-end
SCAR_X_439_stranded_input_SUZ12_T0_r2	X-SCAR-seq nascent r2	30	439	MCM2-2A#1	r2	37471942	0.968	0.26139	20309992								paired-end
SCAR_X_442_stranded_input_SUZ12_T0_r2	X-SCAR-seq nascent r2	30	442	MCM2-2A#2	r2	51799500	0.968	0.25471	28495878								paired-end
SCAR_X_410_stranded_input_K27me3_T0_r2	X-SCAR-seq nascent r2	30	410	WT#1	r2	44193780	0.969	0.281437	23619760								paired-end
SCAR_X_439_stranded_input_K27me3_T0_r2	X-SCAR-seq nascent r2	30	439	MCM2-2A#1	r2	36130898	0.969	0.281437	19382322								paired-end
SCAR_X_442_stranded_input_K27me3_T0_r2	X-SCAR-seq nascent r2	30	442	MCM2-2A#2	r2	41317570	0.969	0.259842	22451384								paired-end
SCAR_410_H3K27me3_T0_Pole4KO_exp_r1	SCAR-seq nascent Pole4 KO r1	10	410	WT#1	r1	41283124	0.983	0.4946	17482808								single-read
SCAR_410_H4K20me0_T0_Pole4KO_exp_r1	SCAR-seq nascent Pole4 KO r1	10	410	WT#1	r1	35006580	0.97899	0.36485	15673926								single-read
SCAR_551_H3K27me3_T0_Pole4KO_exp_r1	SCAR-seq nascent Pole4 KO r1	10	551	POLE4-KO#1	r1	36422861	0.984	0.39415	18514001								single-read
SCAR_551_H4K20me0_T0_Pole4KO_exp_r1	SCAR-seq nascent Pole4 KO r1	10	551	POLE4-KO#1	r1	37552634	0.9789	0.35902	17694818								single-read
SCAR_552_H3K27me3_T0_Pole4KO_exp_r1	SCAR-seq nascent Pole4 KO r1	10	552	POLE4-KO#2	r1	40716000	0.983	0.402525	19993669								single-read
SCAR_552_H4K20me0_T0_Pole4KO_exp_r1	SCAR-seq nascent Pole4 KO r1	10	552	POLE4-KO#2	r1	40149762	0.978	0.40037	17189605								single-read
SCAR_410_H3K27me3_T0_Pole4KO_exp_r2	SCAR-seq nascent Pole4 KO r3	10	410	WT#1	r2	46537968	0.981	0.321	25807545								single-read
SCAR_410_H4K20me0_T0_Pole4KO_exp_r2	SCAR-seq nascent Pole4 KO r3	10	410	WT#1	r2	57048829	0.976	0.39433	22720470								single-read
SCAR_551_H3K27me3_T0_Pole4KO_exp_r2	SCAR-seq nascent Pole4 KO r3	10	551	POLE4-KO#1	r2	44280507	0.982	0.22299	28226472								single-read
SCAR_551_H4K20me0_T0_Pole4KO_exp_r2	SCAR-seq nascent Pole4 KO r3	10	551	POLE4-KO#1	r2	53032977	0.976	0.4085	21560400								single-read
SCAR_552_H3K27me3_T0_Pole4KO_exp_r2	SCAR-seq nascent Pole4 KO r3	10	552	POLE4-KO#2	r2	51211342	0.981	0.24668	31398245								single-read
SCAR_552_H4K20me0_T0_Pole4KO_exp_r2	SCAR-seq nascent Pole4 KO r3	10	552	POLE4-KO#2	r2	44153529	0.976	0.388295	18414874								single-read
SCAR_410_stranded_input_T0_Pole4KO_exp_r1	SCAR-seq nascent Pole4 KO r1	10	410	WT#1	r1	20676344	0.982	0.11768	14591441								single-read
SCAR_551_stranded_input_T0_Pole4KO_exp_r1	SCAR-seq nascent Pole4 KO r1	10	551	POLE4-KO#1	r1	18310016	0.982	0.10549	13008614								single-read
SCAR_552_stranded_input_T0_Pole4KO_exp_r1	SCAR-seq nascent Pole4 KO r1	10	552	POLE4-KO#2	r1	20385661	0.982	0.11109	14383439								single-read
SCAR_410_stranded_input_T0_Pole4KO_exp_r2	SCAR-seq nascent Pole4 KO r3	10	410	WT#1	r2	13804091	0.981	0.124362	9458874								single-read
SCAR_551_stranded_input_T0_Pole4KO_exp_r2	SCAR-seq nascent Pole4 KO r3	10	551	POLE4-KO#1	r2	21029662	0.98	0.168579	13639129								single-read
SCAR_552_stranded_input_T0_Pole4KO_exp_r2	SCAR-seq nascent Pole4 KO r3	10	552	POLE4-KO#2	r2	20103057	0.981	0.17939	12959201								single-read
SCAR_410_H3K27me3_T0_rescue_exp_r1	SCAR-seq nascent MCM2-R r1	10	410	WT#1	r1	40029018	0.962	0.1557	28443670								single-read
SCAR_410_H4K20me0_T0_rescue_exp_r1	SCAR-seq nascent MCM2-R r1	10	410	WT#1	r1	35107507	0.943	0.3579	16759162								single-read
SCAR_442_H3K27me3_T0_rescue_exp_r1	SCAR-seq nascent MCM2-R r1	10	442	MCM2-2A#2	r1	39715682	0.957	0.180335	26166564								single-read
SCAR_442_H4K20me0_T0_rescue_exp_r1	SCAR-seq nascent MCM2-R r1	10	442	MCM2-2A#2	r1	36098408	0.943	0.3951	16638737								single-read
SCAR_588_H3K27me3_T0_rescue_exp_r1	SCAR-seq nascent MCM2-R r1	10	588	MCM2-R#2	r1	40385389	0.962	0.153628	29078291								single-read
SCAR_588_H4K20me0_T0_rescue_exp_r1	SCAR-seq nascent MCM2-R r1	10	588	MCM2-R#2	r1	35125342	0.938	0.2466	18795878								single-read
SCAR_410_H3K27me3_T0_rescue_exp_r2	SCAR-seq nascent MCM2-R r2	10	410	WT#1	r2	42289332	0.966	0.152088	30464244								single-read
SCAR_410_H4K20me0_T0_rescue_exp_r2	SCAR-seq nascent MCM2-R r2	10	410	WT#1	r2	40183541	0.946	0.2308	21495160								single-read
SCAR_442_H3K27me3_T0_rescue_exp_r2	SCAR-seq nascent MCM2-R r2	10	442	MCM2-2A#2	r2	42863122	0.9589	0.112446	29900216								single-read
SCAR_442_H4K20me0_T0_rescue_exp_r2	SCAR-seq nascent MCM2-R r2	10	442	MCM2-2A#2	r2	41231059	0.948	0.1988	23480479								single-read
SCAR_588_H3K27me3_T0_rescue_exp_r2	SCAR-seq nascent MCM2-R r2	10	588	MCM2-R#2	r2	43914856	0.966	0.13	32296038								single-read
SCAR_588_H4K20me0_T0_rescue_exp_r2	SCAR-seq nascent MCM2-R r2	10	588	MCM2-R#2	r2	41152082	0.946	0.229227	22467315								single-read
SCAR_410_stranded_input_T0_rescue_exp_r1	SCAR-seq nascent MCM2-R r1	10	410	WT#1	r1	19661656	0.957	0.1047	14313047								single-read
SCAR_442_stranded_input_T0_rescue_exp_r1	SCAR-seq nascent MCM2-R r1	10	442	MCM2-2A#2	r1	18179167	0.957	0.12354	12939183								single-read
SCAR_588_stranded_input_T0_rescue_exp_r1	SCAR-seq nascent MCM2-R r1	10	588	MCM2-R#2	r1	20638626	0.957	0.145864	14302033								single-read
SCAR_410_stranded_input_T0_rescue_exp_r2	SCAR-seq nascent MCM2-R r2	10	410	WT#1	r2	22565188	0.962	0.0912	16378912								single-read
SCAR_442_stranded_input_T0_rescue_exp_r2	SCAR-seq nascent MCM2-R r2	10	442	MCM2-2A#2	r2	20072831	0.96	0.98957	14369246								single-read
SCAR_588_stranded_input_T0_rescue_exp_r2	SCAR-seq nascent MCM2-R r2	10	588	MCM2-R#2	r2	25057262	0.962	0.097202	18295017								single-read
ChIP_410_H3K27me3_r1	ChIP-seq r2	NA	410	WT#1	r1	32491978	0.963997	0.058328	25222138	0.956081	1.04262	2.03742					single-read
ChIP_421_H3K27me3_r1	ChIP-seq r2	NA	421	MCM2-2A#4	r1	25298114	0.961606	0.085314	19634316	0.96233	1.03314	1.55999					single-read
ChIP_439_H3K27me3_r1	ChIP-seq r2	NA	439	MCM2-2A#1	r1	33617513	0.961179	0.087193	25732354	0.955431	1.03205	1.68108					single-read
ChIP_442_H3K27me3_r1	ChIP-seq r2	NA	442	MCM2-2A#2	r1	32988896	0.959542	0.103815	25002130	0.955722	1.03086	1.64833					single-read
ChIP_410_H3K27me3_r2	ChIP-seq r3	NA	410	WT#1	r2	29959330	0.964774	0.055735	23393559	0.956875	1.04607	2.14436					single-read
ChIP_421_H3K27me3_r2	ChIP-seq r3	NA	421	MCM2-2A#4	r2	33565613	0.961442	0.092353	25559998	0.954923	1.0347	1.72168					single-read
ChIP_439_H3K27me3_r2	ChIP-seq r3	NA	439	MCM2-2A#1	r2	35667612	0.961548	0.089977	27021800	0.953798	1.03382	1.71444					single-read
ChIP_442_H3K27me3_r2	ChIP-seq r3	NA	442	MCM2-2A#2	r2	32684412	0.958661	0.111033	24495047	0.954311	1.03205	1.67779					single-read
ChIP_410_K27me3_input_r1	ChIP-seq r2	NA	410	WT#1	r1	7632686	0.950442	0.028861	6071150								single-read
ChIP_421_K27me3_input_r1	ChIP-seq r2	NA	421	MCM2-2A#4	r1	8776765	0.952281	0.031379	6907667								single-read
ChIP_439_K27me3_input_r1	ChIP-seq r2	NA	439	MCM2-2A#1	r1	7758642	0.953474	0.030705	6089336								single-read
ChIP_442_K27me3_input_r1	ChIP-seq r2	NA	442	MCM2-2A#2	r1	7992773	0.95209	0.030908	6320693								single-read
ChIP_410_K27me3_input_r2	ChIP-seq r3	NA	410	WT#1	r2	8609543	0.952749	0.030043	6834663								single-read
ChIP_421_K27me3_input_r2	ChIP-seq r3	NA	421	MCM2-2A#4	r2	7772332	0.952374	0.030478	6121143								single-read
ChIP_439_K27me3_input_r2	ChIP-seq r3	NA	439	MCM2-2A#1	r2	8408310	0.952763	0.030773	6594216								single-read
ChIP_442_K27me3_input_r2	ChIP-seq r3	NA	442	MCM2-2A#2	r2	8296248	0.952929	0.030587	6545598								single-read
ChIP_410_H3K4me3_r1	ChIP-seq r2	NA	410	WT#1	r1	65720352	0.978186	0.161705	44896610	0.865474	2.96108	2.1626					paired-end
ChIP_421_H3K4me3_r1	ChIP-seq r2	NA	421	MCM2-2A#4	r1	57616757	0.972212	0.143932	39306570	0.89545	2.84394	2.07715					paired-end
ChIP_439_H3K4me3_r1	ChIP-seq r2	NA	439	MCM2-2A#1	r1	63393741	0.976523	0.146982	43961247	0.881924	2.89871	2.17531					paired-end
ChIP_442_H3K4me3_r1	ChIP-seq r2	NA	442	MCM2-2A#2	r1	61731372	0.975847	0.125642	42881472	0.90272	2.75614	2.29327					paired-end
ChIP_410_H3K4me3_r2	ChIP-seq r3	NA	410	WT#1	r2	62675087	0.977378	0.153054	42767767	0.876771	2.74017	2.29864					paired-end
ChIP_421_H3K4me3_r2	ChIP-seq r3	NA	421	MCM2-2A#4	r2	51793906	0.976429	0.13802	35973361	0.900458	2.58346	2.02769					paired-end
ChIP_439_H3K4me3_r2	ChIP-seq r3	NA	439	MCM2-2A#1	r2	63035662	0.978032	0.1235	43717478	0.876414	2.83752	2.31392					paired-end
ChIP_442_H3K4me3_r2	ChIP-seq r3	NA	442	MCM2-2A#2	r2	61127874	0.976049	0.143807	42169818	0.886704	2.70622	2.21997					paired-end
ChIP_410_K4me3_input_r1	ChIP-seq r2	NA	410	WT#1	r1	16443636	0.959446	0.02141	12306142								paired-end
ChIP_421_K4me3_input_r1	ChIP-seq r2	NA	421	MCM2-2A#4	r1	16331611	0.958988	0.023257	12196614								paired-end
ChIP_439_K4me3_input_r1	ChIP-seq r2	NA	439	MCM2-2A#1	r1	19436777	0.962003	0.023226	14481312								paired-end
ChIP_442_K4me3_input_r1	ChIP-seq r2	NA	442	MCM2-2A#2	r1	17805958	0.957651	0.023363	13365970								paired-end
ChIP_410_K4me3_input_r2	ChIP-seq r3	NA	410	WT#1	r2	21931549	0.96053	0.022823	16473868								paired-end
ChIP_421_K4me3_input_r2	ChIP-seq r3	NA	421	MCM2-2A#4	r2	18487187	0.960665	0.022837	13827884								paired-end
ChIP_439_K4me3_input_r2	ChIP-seq r3	NA	439	MCM2-2A#1	r2	17249031	0.962112	0.022966	12859664								paired-end
ChIP_442_K4me3_input_r2	ChIP-seq r3	NA	442	MCM2-2A#2	r2	17827227	0.961144	0.022781	13364862								paired-end
ChIP_410_H3K9me3_r1	ChIP-seq r2	NA	410	WT#1	r1	30121814	0.924383	0.411432	11001514	0.885865	1.12221	0.965083					single-read
ChIP_421_H3K9me3_r1	ChIP-seq r2	NA	421	MCM2-2A#4	r1	24924740	0.953282	0.127048	14818722	0.948483	1.07206	1.00526					single-read
ChIP_439_H3K9me3_r1	ChIP-seq r2	NA	439	MCM2-2A#1	r1	35409588	0.940417	0.247747	17846281	0.926353	1.0648	0.907037					single-read
ChIP_442_H3K9me3_r1	ChIP-seq r2	NA	442	MCM2-2A#2	r1	38887065	0.943552	0.227837	20510186	0.927149	1.07096	0.937865					single-read
ChIP_410_H3K9me3_r2	ChIP-seq r3	NA	410	WT#1	r2	29906145	0.923441	0.42624	10525622	0.879749	1.15444	1.01082					single-read
ChIP_421_H3K9me3_r2	ChIP-seq r3	NA	421	MCM2-2A#4	r2	37202731	0.953152	0.142268	21728749	0.934996	1.07435	1.02188					single-read
ChIP_439_H3K9me3_r2	ChIP-seq r3	NA	439	MCM2-2A#1	r2	31062226	0.941648	0.249926	15473030	0.926793	1.07661	1.00298					single-read
ChIP_442_H3K9me3_r2	ChIP-seq r3	NA	442	MCM2-2A#2	r2	32940263	0.943346	0.229327	17203484	0.928306	1.08413	1.08429					single-read
ChIP_410_K9me3_input_r1	ChIP-seq r2	NA	410	WT#1	r1	7485223	0.949352	0.029147	5962574								single-read
ChIP_421_K9me3_input_r1	ChIP-seq r2	NA	421	MCM2-2A#4	r1	8761128	0.949183	0.031288	6920836								single-read
ChIP_439_K9me3_input_r1	ChIP-seq r2	NA	439	MCM2-2A#1	r1	8281931	0.950763	0.03064	6521075								single-read
ChIP_442_K9me3_input_r1	ChIP-seq r2	NA	442	MCM2-2A#2	r1	9368183	0.947685	0.031502	7410857								single-read
ChIP_410_K9me3_input_r2	ChIP-seq r3	NA	410	WT#1	r2	8242269	0.947748	0.030049	6547378								single-read
ChIP_421_K9me3_input_r2	ChIP-seq r3	NA	421	MCM2-2A#4	r2	9031566	0.949672	0.030718	7133745								single-read
ChIP_439_K9me3_input_r2	ChIP-seq r3	NA	439	MCM2-2A#1	r2	7912067	0.948115	0.030315	6226767								single-read
ChIP_442_K9me3_input_r2	ChIP-seq r3	NA	442	MCM2-2A#2	r2	8143784	0.948709	0.030783	6426369								single-read
ChIP_410_H3K27ac_r1	ChIP-seq r5	NA	410	WT#1	r1	71159842	0.975	0.0297	57975080	0.970282	1.117	2.95109					paired-end
ChIP_421_H3K27ac_r1	ChIP-seq r5	NA	421	MCM2-2A#4	r1	62535635	0.95399	0.0305	49602422	0.969467	1.17042	2.29909					paired-end
ChIP_439_H3K27ac_r1	ChIP-seq r5	NA	439	MCM2-2A#1	r1	74139004	0.9739	0.02989	59663534	0.970105	1.11526	2.80766					paired-end
ChIP_442_H3K27ac_r1	ChIP-seq r5	NA	442	MCM2-2A#2	r1	61668157	0.95199	0.02694	49142638	0.973053	1.10718	2.59371					paired-end
ChIP_410_H3K27ac_r2	ChIP-seq r6	NA	410	WT#1	r2	63713987	0.961	0.029	51796456	0.970926	1.13792	2.90162					paired-end
ChIP_421_H3K27ac_r2	ChIP-seq r6	NA	421	MCM2-2A#4	r2	85381307	0.9739	0.0343	67699946	0.965695	1.1513	2.42074					paired-end
ChIP_439_H3K27ac_r2	ChIP-seq r6	NA	439	MCM2-2A#1	r2	84929755	0.975	0.29562	68912606	0.970438	1.09116	2.89052					paired-end
ChIP_442_H3K27ac_r2	ChIP-seq r6	NA	442	MCM2-2A#2	r2	65638553	0.963	0.026741	53573060	0.973259	1.08946	2.80904					paired-end
ChIP_410_K27ac_input_r1	ChIP-seq r5	NA	410	WT#1	r1	20525855	0.955	0.0215	15734274								paired-end
ChIP_421_K27ac_input_r1	ChIP-seq r5	NA	421	MCM2-2A#4	r1	19642875	0.964	0.021	14944848								paired-end
ChIP_439_K27ac_input_r1	ChIP-seq r5	NA	439	MCM2-2A#1	r1	17396774	0.953	0.021	13190286								paired-end
ChIP_442_K27ac_input_r1	ChIP-seq r5	NA	442	MCM2-2A#2	r1	21567354	0.95399	0.022	16558462								paired-end
ChIP_410_K27ac_input_r2	ChIP-seq r6	NA	410	WT#1	r2	21567362	0.968	0.022	16537874								paired-end
ChIP_421_K27ac_input_r2	ChIP-seq r6	NA	421	MCM2-2A#4	r2	21034645	0.968	0.0225	16168984								paired-end
ChIP_439_K27ac_input_r2	ChIP-seq r6	NA	439	MCM2-2A#1	r2	20882713	0.968	0.0228	16057536								paired-end
ChIP_442_K27ac_input_r2	ChIP-seq r6	NA	442	MCM2-2A#2	r2	27184281	0.95199	0.023	21100088								paired-end
ChIP_410_SUZ12_r1	X-ChIP-seq r2	NA	410	WT#1	r1	56748290	0.96	0.0279	42871748	0.97207	1.149	1.05868					paired-end
ChIP_439_SUZ12_r1	X-ChIP-seq r2	NA	439	MCM2-2A#1	r1	45169429	0.96399	0.0247	33960370	0.975224	1.158	1.05632					paired-end
ChIP_442_SUZ12_r1	X-ChIP-seq r2	NA	442	MCM2-2A#2	r1	51210327	0.962	0.029	38151270	0.970942	1.1206	1.04777					paired-end
ChIP_410_SUZ12_r2	X-ChIP-seq r3	NA	410	WT#1	r2	62831032	0.956	0.0307	47322686	0.969226	1.12377	1.02603					paired-end
ChIP_439_SUZ12_r2	X-ChIP-seq r3	NA	439	MCM2-2A#1	r2	53370258	0.963	0.0245	39799466	0.975496	1.12418	1.0355					paired-end
ChIP_442_SUZ12_r2	X-ChIP-seq r3	NA	442	MCM2-2A#2	r2	47826878	0.961	0.0303	35969164	0.974208	1.09908	0.991276					paired-end
ChIP_410_SUZ12_r3	X-ChIP-seq r4	NA	410	WT#1	r3	57026135	0.951	0.0242	43274542	0.969642	1.1539	1.05757					paired-end
ChIP_439_SUZ12_r3	X-ChIP-seq r4	NA	439	MCM2-2A#1	r3	55726908	0.966	0.02579	42144886	0.975754	1.1442	1.07218					paired-end
ChIP_442_SUZ12_r3	X-ChIP-seq r4	NA	442	MCM2-2A#2	r3	58359504	0.961	0.02517	44126620	0.974831	1.12442	1.03757					paired-end
ChIP_410_SUZ12_input_r1	X-ChIP-seq r2	NA	410	WT#1	r1	28819053	0.9489	0.028	20758110								paired-end
ChIP_439_SUZ12_input_r1	X-ChIP-seq r2	NA	439	MCM2-2A#1	r1	31285062	0.948	0.024	22542748								paired-end
ChIP_442_SUZ12_input_r1	X-ChIP-seq r2	NA	442	MCM2-2A#2	r1	30316185	0.948	0.025	22003736								paired-end
ChIP_410_SUZ12_input_r2	X-ChIP-seq r3	NA	410	WT#1	r2	29613212	0.94899	0.0248	21406884								paired-end
ChIP_439_SUZ12_input_r2	X-ChIP-seq r3	NA	439	MCM2-2A#1	r2	30142234	0.95	0.0242	21738580								paired-end
ChIP_442_SUZ12_input_r2	X-ChIP-seq r3	NA	442	MCM2-2A#2	r2	28212447	0.945	0.023	20469294								paired-end
ChIP_410_SUZ12_input_r3	X-ChIP-seq r4	NA	410	WT#1	r3	31125255	0.948	0.02461	22598262								paired-end
ChIP_439_SUZ12_input_r3	X-ChIP-seq r4	NA	439	MCM2-2A#1	r3	28465502	0.941	0.02389	20586140								paired-end
ChIP_442_SUZ12_input_r3	X-ChIP-seq r4	NA	442	MCM2-2A#2	r3	29531116	0.943	0.025	21509152								paired-end
ChIP_410_H3K27me3_rescue_exp_r1	ChIP-seq MCM2-R r2	NA	410	WT#1	r1	98957907	0.995	0.1013	78058112	0.899105	1.03751	1.03021					paired-end
ChIP_442_H3K27me3_rescue_exp_r1	ChIP-seq MCM2-R r2	NA	442	MCM2-2A#2	r1	112493700	0.996	0.1264	84062398	0.8741	1.0325	1.01					paired-end
ChIP_588_H3K27me3_rescue_exp_r1	ChIP-seq MCM2-R r2	NA	588	MCM2-R#2	r1	97095767	0.997	0.1079	76298632	0.8924	1.03841	1.0982					paired-end
ChIP_410_H3K27me3_rescue_exp_r2	ChIP-seq MCM2-R r3	NA	410	WT#1	r2	116346766	0.996	0.1231	88989298	0.87735	1.0347	1.1189					paired-end
ChIP_442_H3K27me3_rescue_exp_r2	ChIP-seq MCM2-R r3	NA	442	MCM2-2A#2	r2	86310237	0.995	0.1175	64824554	0.88301	1.0302	1.1045					paired-end
ChIP_588_H3K27me3_rescue_exp_r2	ChIP-seq MCM2-R r3	NA	588	MCM2-R#2	r2	117080433	0.996	0.11242	91154260	0.8879	1.036	1.2892					paired-end
ChIP_410_H3K27me3_rescue_exp_r3	ChIP-seq MCM2-R r4	NA	410	WT#1	r3	135722186	0.997	0.1218	104432222	0.878665	1.03418	1.0718					paired-end
ChIP_442_H3K27me3_rescue_exp_r3	ChIP-seq MCM2-R r4	NA	442	MCM2-2A#2	r3	141351073	0.997	0.1309	104692972	0.8696	1.03117	1.06403					paired-end
ChIP_588_H3K27me3_rescue_exp_r3	ChIP-seq MCM2-R r4	NA	588	MCM2-R#2	r3	119275912	0.994	0.1151	93167928	0.885	1.03428	1.1303					paired-end
ChIP_410_K27me3_input_rescue_exp_r1	ChIP-seq MCM2-R r2	NA	410	WT#1	r1	84488343	0.995	0.1236	63829180								paired-end
ChIP_442_K27me3_input_rescue_exp_r1	ChIP-seq MCM2-R r2	NA	442	MCM2-2A#2	r1	94885405	0.995	0.1293	70952962								paired-end
ChIP_588_K27me3_input_rescue_exp_r1	ChIP-seq MCM2-R r2	NA	588	MCM2-R#2	r1	85536264	0.995	0.1241	64402900								paired-end
ChIP_410_K27me3_input_rescue_exp_r2	ChIP-seq MCM2-R r3	NA	410	WT#1	r2	75632489	0.996	0.1236	56697640								paired-end
ChIP_442_K27me3_input_rescue_exp_r2	ChIP-seq MCM2-R r3	NA	442	MCM2-2A#2	r2	74723734	0.996	0.1301	55882006								paired-end
ChIP_588_K27me3_input_rescue_exp_r2	ChIP-seq MCM2-R r3	NA	588	MCM2-R#2	r2	73253757	0.994	0.1181	55483354								paired-end
ChIP_410_K27me3_input_rescue_exp_r3	ChIP-seq MCM2-R r4	NA	410	WT#1	r3	72402471	0.996	0.127	54639512								paired-end
ChIP_442_K27me3_input_rescue_exp_r3	ChIP-seq MCM2-R r4	NA	442	MCM2-2A#2	r3	86695015	0.995	0.1199	65436746								paired-end
ChIP_588_K27me3_input_rescue_exp_r3	ChIP-seq MCM2-R r4	NA	588	MCM2-R#2	r3	72981457	0.992	0.1175	55318590								paired-end
ChIP_410_H3K9me3_rescue_exp_r1	ChIP-seq MCM2-R r3	NA	410	WT#1	r1	143114351	0.987	0.2637	58566226	0.7364	1.1412	0.9844					paired-end
ChIP_442_H3K9me3_rescue_exp_r1	ChIP-seq MCM2-R r3	NA	442	MCM2-2A#2	r1	151075938	0.994	0.1656	86737722	0.83459	1.0832	0.974					paired-end
ChIP_588_H3K9me3_rescue_exp_r1	ChIP-seq MCM2-R r3	NA	588	MCM2-R#2	r1	148458388	0.989	0.2539	62323586	0.746	1.126	1.0377					paired-end
ChIP_410_H3K9me3_rescue_exp_r2	ChIP-seq MCM2-R r4	NA	410	WT#1	r2	160448597	0.996	0.2811	62627150	0.7189	1.152	0.9557					paired-end
ChIP_442_H3K9me3_rescue_exp_r2	ChIP-seq MCM2-R r4	NA	442	MCM2-2A#2	r2	163661702	0.996	0.17185	92296266	0.82856	1.0946	0.9559					paired-end
ChIP_588_H3K9me3_rescue_exp_r2	ChIP-seq MCM2-R r4	NA	588	MCM2-R#2	r2	144915853	0.996	0.2687	58187774	0.7316	1.1365	0.9392					paired-end
ChIP_410_H3K9me3_rescue_exp_r3	ChIP-seq MCM2-R r6	NA	410	WT#1	r3	156647118	0.981	0.2818	60414968	0.7185	1.149	0.9146					paired-end
ChIP_442_H3K9me3_rescue_exp_r3	ChIP-seq MCM2-R r6	NA	442	MCM2-2A#2	r3	168219311	0.995	0.1658	94809658	0.8346	1.0946	0.9284					paired-end
ChIP_588_H3K9me3_rescue_exp_r3	ChIP-seq MCM2-R r6	NA	588	MCM2-R#2	r3	157915955	0.995	0.2826	60519344	0.7177	1.1705	0.93444					paired-end
ChIP_410_K9me3_input_rescue_exp_r1	ChIP-seq MCM2-R r3	NA	410	WT#1	r1	75601299	0.994	0.125	56599584								paired-end
ChIP_442_K9me3_input_rescue_exp_r1	ChIP-seq MCM2-R r3	NA	442	MCM2-2A#2	r1	65665757	0.982	0.097	50660114								paired-end
ChIP_588_K9me3_input_rescue_exp_r1	ChIP-seq MCM2-R r3	NA	588	MCM2-R#2	r1	75747161	0.993	0.118	57449024								paired-end
ChIP_410_K9me3_input_rescue_exp_r2	ChIP-seq MCM2-R r4	NA	410	WT#1	r2	78647803	0.995	0.119	59398758								paired-end
ChIP_442_K9me3_input_rescue_exp_r2	ChIP-seq MCM2-R r4	NA	442	MCM2-2A#2	r2	84683290	0.996	0.1244	63534972								paired-end
ChIP_588_K9me3_input_rescue_exp_r2	ChIP-seq MCM2-R r4	NA	588	MCM2-R#2	r2	73895779	0.995	0.19915	56332044								paired-end
ChIP_410_K9me3_input_rescue_exp_r3	ChIP-seq MCM2-R r6	NA	410	WT#1	r3	84200577	0.992	0.1219	63591870								paired-end
ChIP_442_K9me3_input_rescue_exp_r3	ChIP-seq MCM2-R r6	NA	442	MCM2-2A#2	r3	88060636	0.996	0.12965	65743550								paired-end
ChIP_588_K9me3_input_rescue_exp_r3	ChIP-seq MCM2-R r6	NA	588	MCM2-R#2	r3	86631920	0.994	0.1237	65084294								paired-end
ChIP_410_H3K4me3_rescue_exp_r1	ChIP-seq MCM2-R r3	NA	410	WT#1	r1	66462448	0.995	0.1876	47982532	0.8128	2.3928	1.3803					paired-end
ChIP_442_H3K4me3_rescue_exp_r1	ChIP-seq MCM2-R r3	NA	442	MCM2-2A#2	r1	63167689	0.994	0.18961	45223148	0.81	2.417	1.367					paired-end
ChIP_588_H3K4me3_rescue_exp_r1	ChIP-seq MCM2-R r3	NA	588	MCM2-R#2	r1	57296517	0.993	0.1873	40945622	0.8128	2.44	1.458					paired-end
ChIP_410_H3K4me3_rescue_exp_r2	ChIP-seq MCM2-R r4	NA	410	WT#1	r2	56825175	0.992	0.1786	41309132	0.8214	2.3058	1.5977					paired-end
ChIP_442_H3K4me3_rescue_exp_r2	ChIP-seq MCM2-R r4	NA	442	MCM2-2A#2	r2	59127229	0.998	0.176	43148142	0.8242	2.308	1.5222					paired-end
ChIP_588_H3K4me3_rescue_exp_r2	ChIP-seq MCM2-R r4	NA	588	MCM2-R#2	r2	49993212	0.993	0.1606	37045546	0.8392	2.27	1.6279					paired-end
ChIP_410_H3K4me3_rescue_exp_r3	ChIP-seq MCM2-R r6	NA	410	WT#1	r3	63655156	0.995	0.1765	46522364	0.8236	2.2543	1.5177					paired-end
ChIP_442_H3K4me3_rescue_exp_r3	ChIP-seq MCM2-R r6	NA	442	MCM2-2A#2	r3	62283572	0.993	0.1836	44991740	0.8347	2.356	1.38177					paired-end
ChIP_588_H3K4me3_rescue_exp_r3	ChIP-seq MCM2-R r6	NA	588	MCM2-R#2	r3	65526508	0.993	0.1841	47314152	0.8166	2.4211	1.3591					paired-end
ChIP_410_K4me3_input_rescue_exp_r1	ChIP-seq MCM2-R r3	NA	410	WT#1	r1	47418077	0.995	0.1289	35486088								paired-end
ChIP_442_K4me3_input_rescue_exp_r1	ChIP-seq MCM2-R r3	NA	442	MCM2-2A#2	r1	54992100	0.993	0.1381	40624866								paired-end
ChIP_588_K4me3_input_rescue_exp_r1	ChIP-seq MCM2-R r3	NA	588	MCM2-R#2	r1	47157345	0.993	0.125	35345598								paired-end
ChIP_410_K4me3_input_rescue_exp_r2	ChIP-seq MCM2-R r4	NA	410	WT#1	r2	33647078	0.992	0.1266	25084258								paired-end
ChIP_442_K4me3_input_rescue_exp_r2	ChIP-seq MCM2-R r4	NA	442	MCM2-2A#2	r2	44859931	0.993	0.13101	33317780								paired-end
ChIP_588_K4me3_input_rescue_exp_r2	ChIP-seq MCM2-R r4	NA	588	MCM2-R#2	r2	32612897	0.987	0.1269	24298300								paired-end
ChIP_410_K4me3_input_rescue_exp_r3	ChIP-seq MCM2-R r6	NA	410	WT#1	r3	39378061	0.992	0.13	29368734								paired-end
ChIP_442_K4me3_input_rescue_exp_r3	ChIP-seq MCM2-R r6	NA	442	MCM2-2A#2	r3	48246102	0.996	0.1331	35795982								paired-end
ChIP_588_K4me3_input_rescue_exp_r3	ChIP-seq MCM2-R r6	NA	588	MCM2-R#2	r3	47260047	0.996	0.1354	34973228								paired-end
RNA_504_r1	RNA_JAN	NA	504	WT#5	r1	47539388	0.893985	NA	42719768								paired-end
RNA_504_r2	RNA_JAN	NA	504	WT#5	r2	42034195	0.88359	NA	37594141								paired-end
RNA_504_r3	RNA_JAN	NA	504	WT#5	r3	37689767	0.876488	NA	33564601								paired-end
RNA_439_r1	RNA_JAN	NA	439	MCM2-2A#1	r1	51599094	0.797664	NA	45534227								paired-end
RNA_439_r2	RNA_JAN	NA	439	MCM2-2A#1	r2	42996882	0.859353	NA	38224976								paired-end
RNA_439_r3	RNA_JAN	NA	439	MCM2-2A#1	r3	43503763	0.858938	NA	38374038								paired-end
RNA_442_r1	RNA_JAN	NA	442	MCM2-2A#2	r1	49135145	0.842327	NA	43955355								paired-end
RNA_442_r2	RNA_JAN	NA	442	MCM2-2A#2	r2	36941846	0.799254	NA	32658366								paired-end
RNA_442_r3	RNA_JAN	NA	442	MCM2-2A#2	r3	43573803	0.868045	NA	39832529								paired-end
RNA_410_r1	RNA_MAR	NA	410	WT#1	r1	44338590	0.888139	NA	39290907								paired-end
RNA_410_r2	RNA_MAR	NA	410	WT#1	r2	55566045	0.858167	NA	49476285								paired-end
RNA_410_r3	RNA_MAR	NA	410	WT#1	r3	48514536	0.887325	NA	42425496								paired-end
RNA_438_r1	RNA_MAR	NA	438	MCM2-2A#3	r1	51930822	0.877684	NA	46039195								paired-end
RNA_438_r2	RNA_MAR	NA	438	MCM2-2A#3	r2	59194303	0.824709	NA	52572454								paired-end
RNA_438_r3	RNA_MAR	NA	438	MCM2-2A#3	r3	55811707	0.866282	NA	49687104								paired-end
RNA_439_r4	RNA_MAR	NA	439	MCM2-2A#1	r4	57794104	0.876108	NA	51435278								paired-end
RNA_439_r5	RNA_MAR	NA	439	MCM2-2A#1	r5	54464927	0.887636	NA	48710704								paired-end
RNA_439_r6	RNA_MAR	NA	439	MCM2-2A#1	r6	56854856	0.865055	NA	50431110								paired-end
RNA_410_r4	RNA_AUG	NA	410	WT#1	r4	37687266	0.861276	NA	34162797								paired-end
RNA_410_r5	RNA_AUG	NA	410	WT#1	r5	43774282	0.86432	NA	39883006								paired-end
RNA_503_r1	RNA_AUG	NA	503	WT#6	r1	33539767	0.881893	NA	30666609								paired-end
RNA_503_r2	RNA_AUG	NA	503	WT#6	r2	37513390	0.858488	NA	34014865								paired-end
RNA_506_r1	RNA_AUG	NA	506	WT#2	r1	39903827	0.874275	NA	36080180								paired-end
RNA_506_r2	RNA_AUG	NA	506	WT#2	r2	38290103	0.835104	NA	34575273								paired-end
RNA_507_r1	RNA_AUG	NA	507	WT#7	r1	41966950	0.861131	NA	37524799								paired-end
RNA_507_r2	RNA_AUG	NA	507	WT#7	r2	29853605	0.83484	NA	27012714								paired-end
RNA_508_r1	RNA_AUG	NA	508	WT#3	r1	49459323	0.867724	NA	44337256								paired-end
RNA_508_r2	RNA_AUG	NA	508	WT#3	r2	29908339	0.852074	NA	26861633								paired-end
RNA_509_r1	RNA_AUG	NA	509	WT#4	r1	44031354	0.867463	NA	39802152								paired-end
RNA_509_r2	RNA_AUG	NA	509	WT#4	r2	40488474	0.854078	NA	36827762								paired-end
RNA_510_r1	RNA_AUG	NA	510	WT#8	r1	41916601	0.859839	NA	37513886								paired-end
RNA_510_r2	RNA_AUG	NA	510	WT#8	r2	35842298	0.861324	NA	32690323								paired-end
RNA_443_r1	RNA_AUG	NA	443	MCM2-2A#5	r1	32957863	0.865877	NA	29734219								paired-end
RNA_443_r2	RNA_AUG	NA	443	MCM2-2A#5	r2	40550314	0.853623	NA	36736960								paired-end
RNA_417_r1	RNA_AUG	NA	417	MCM2-2A#6	r1	27858327	0.841517	NA	25107727								paired-end
RNA_417_r2	RNA_AUG	NA	417	MCM2-2A#6	r2	66208172	0.855347	NA	59617219								paired-end
RNA_418_r1	RNA_AUG	NA	418	MCM2-2A#7	r1	33988576	0.842272	NA	30670495								paired-end
RNA_418_r2	RNA_AUG	NA	418	MCM2-2A#7	r2	30921455	0.85852	NA	27893654								paired-end
RNA_419_r1	RNA_AUG	NA	419	MCM2-2A#8	r1	33620572	0.861368	NA	30340792								paired-end
RNA_419_r2	RNA_AUG	NA	419	MCM2-2A#8	r2	26769908	0.864613	NA	24079281								paired-end
RNA_421_r1	RNA_AUG	NA	421	MCM2-2A#4	r1	34119538	0.856604	NA	30883157								paired-end
RNA_421_r2	RNA_AUG	NA	421	MCM2-2A#4	r2	34484778	0.838094	NA	31225985								paired-end
RNA_410_rescue_exp_r1_tech1	RNA-seq MCM2-R r1 technical repeat 1	NA	410	WT#1	r1	28660865	0.9	NA	24374394								paired-end
RNA_410_rescue_exp_r2_tech1	RNA-seq MCM2-R r2 technical repeat 1	NA	410	WT#1	r2	33238099	0.89	NA	28172332								paired-end
RNA_410_rescue_exp_r3_tech1	RNA-seq MCM2-R r3 technical repeat 1	NA	410	WT#1	r3	35882850	0.911	NA	30756028								paired-end
RNA_410_rescue_exp_r3_tech2	RNA-seq MCM2-R r3 technical repeat 2	NA	410	WT#1	r3	33134724	0.89	NA	28074792								paired-end
RNA_410_rescue_exp_r4_tech2	RNA-seq MCM2-R r4 technical repeat 2	NA	410	WT#1	r4	31835908	0.888	NA	27126746								paired-end
RNA_442_rescue_exp_r1_tech1	RNA-seq MCM2-R r1 technical repeat 1	NA	442	MCM2-2A#2	r1	35203920	0.885	NA	30135787								paired-end
RNA_442_rescue_exp_r2_tech1	RNA-seq MCM2-R r2 technical repeat 1	NA	442	MCM2-2A#2	r2	33504405	0.879	NA	28533441								paired-end
RNA_442_rescue_exp_r3_tech2	RNA-seq MCM2-R r3 technical repeat 2	NA	442	MCM2-2A#2	r3	26491312	0.914	NA	22766860								paired-end
RNA_442_rescue_exp_r4_tech1	RNA-seq MCM2-R r4 technical repeat 1	NA	442	MCM2-2A#2	r4	33911434	0.9089	NA	27843005								paired-end
RNA_442_rescue_exp_r4_tech2	RNA-seq MCM2-R r4 technical repeat 2	NA	442	MCM2-2A#2	r4	37725988	0.9124	NA	32216309								paired-end
RNA_558_rescue_exp_r1_tech1	RNA-seq MCM2-R r1 technical repeat 1	NA	588	MCM2-R#2	r1	33459820	0.8887	NA	28656464								paired-end
RNA_558_rescue_exp_r2_tech1	RNA-seq MCM2-R r2 technical repeat 1	NA	588	MCM2-R#2	r2	40748652	0.8847	NA	34590727								paired-end
RNA_558_rescue_exp_r3_tech1	RNA-seq MCM2-R r3 technical repeat 1	NA	588	MCM2-R#2	r3	32971693	0.8854	NA	28264906								paired-end
RNA_558_rescue_exp_r4_tech1	RNA-seq MCM2-R r4 technical repeat 1	NA	588	MCM2-R#2	r4	35860724	0.8877	NA	30447135								paired-end
RNA_410_r1_POLE4-KO_exp	RNA-seq Pole4 KO r1	NA	410	WT#1	r1	24530759	0.8426	NA	20859837								paired-end
RNA_410_r2_POLE4-KO_exp	RNA-seq Pole4 KO r2	NA	410	WT#1	r2	30188167	0.8506	NA	25471622								paired-end
RNA_410_r3_POLE4-KO_exp	RNA-seq Pole4 KO r3	NA	410	WT#1	r3	23320175	0.8719	NA	19835532								paired-end
RNA_551_r1_POLE4-KO_exp	RNA-seq Pole4 KO r1	NA	551	POLE4-KO#1	r1	24472635	0.8256	NA	20838720								paired-end
RNA_551_r2_POLE4-KO_exp	RNA-seq Pole4 KO r2	NA	551	POLE4-KO#1	r2	27410701	0.8495	NA	23446176								paired-end
RNA_551_r3_POLE4-KO_exp	RNA-seq Pole4 KO r3	NA	551	POLE4-KO#1	r3	30780401	0.8703	NA	26448514								paired-end
RNA_552_r1_POLE4-KO_exp	RNA-seq Pole4 KO r1	NA	552	POLE4-KO#2	r1	26290560	0.8495	NA	22438806								paired-end
RNA_552_r2_POLE4-KO_exp	RNA-seq Pole4 KO r2	NA	552	POLE4-KO#2	r2	29550451	0.8388	NA	25434411								paired-end
RNA_552_r3_POLE4-KO_exp	RNA-seq Pole4 KO r3	NA	552	POLE4-KO#2	r3	28468103	0.8652	NA	24515787								paired-end
RNA_550_r1_POLE4-KO_exp	RNA-seq Pole4 KO r1	NA	550	POLE4-KO#3	r1	21701292	0.7867	NA	18683843								paired-end
RNA_550_r2_POLE4-KO_exp	RNA-seq Pole4 KO r2	NA	550	POLE4-KO#3	r2	26765984	0.8173	NA	23046838								paired-end
RNA_550_r3_POLE4-KO_exp	RNA-seq Pole4 KO r3	NA	550	POLE4-KO#3	r3	30899212	0.8572	NA	26632175								paired-end
scRNAseq_410_r1_tech1	multiplexed scRNAseq-seq r1 technical repeat 1	NA	410	WT#1	r1	170711071	0.8846		158977821				5370	4648	14139.8	3778.64	paired-end
scRNAseq_442_r1_tech1	multiplexed scRNAseq-seq r1 technical repeat 1	NA	442	MCM2-2A#2	r1	184666727	0.8707		170520327				5296	4611	15064.5	3909.5	paired-end
scRNAseq_410_r1_tech2	multiplexed scRNAseq-seq r1 technical repeat 2	NA	410	WT#1	r1	178167138	0.8847		165842250				5357	4649	14665.6	3848.41	paired-end
scRNAseq_442_r1_tech2	multiplexed scRNAseq-seq r1 technical repeat 2	NA	442	MCM2-2A#2	r1	191861873	0.8708		177121911				5284	4607	15513	3967.45	paired-end
scRNAseq_410_r2	multiplexed scRNAseq-seq r2	NA	410	WT#1	r2	131040821	0.8065		121086643				4454	3390	12549.1	3533.48	paired-end
scRNAseq_442_r2	multiplexed scRNAseq-seq r2	NA	442	MCM2-2A#2	r2	163083078	0.8639		149831045				4908	3708	14139.9	3739.84	paired-end
scRNAseq_588_r1	multiplexed scRNAseq-seq r2	NA	588	MCM2-R#2	r1	138759613	0.8748		128354228				4487	3418	13310.7	3605.51	paired-end
