# Supplementary material for: Symmetric inheritance of parental histones governs epigenome maintenance and embryonic stem cell identity
Source: Nat Genet. 2023 Sep 4;55(9):1567–78. doi: 10.1038/s41588-023-01476-x (PMC10484787; doi:10.1038/s41588-023-01476-x)
Supplement: Source Data Fig. 2 — Statistical source. [file 41588_2023_1476_MOESM4_ESM.xlsx]

## Sheet: SourceData_Fig2a
Clone	replicate	peptide	perc_modified
MCM2-2A#4	R1	H3.1_K27_K36_unmodified	4.4519
MCM2-2A#1	R1	H3.1_K27_K36_unmodified	5.59813
MCM2-2A#2	R1	H3.1_K27_K36_unmodified	4.71565
MCM2-2A#5	R1	H3.1_K27_K36_unmodified	4.77319
MCM2-2A#4	R2	H3.1_K27_K36_unmodified	4.97905
MCM2-2A#1	R2	H3.1_K27_K36_unmodified	6.23697
MCM2-2A#2	R2	H3.1_K27_K36_unmodified	5.61468
MCM2-2A#5	R2	H3.1_K27_K36_unmodified	5.65
MCM2-2A#4	R3	H3.1_K27_K36_unmodified	4.95926
MCM2-2A#1	R3	H3.1_K27_K36_unmodified	5.82956
MCM2-2A#2	R3	H3.1_K27_K36_unmodified	5.44006
MCM2-2A#5	R3	H3.1_K27_K36_unmodified	5.90607
MCM2-2A#4	R4	H3.1_K27_K36_unmodified	4.53519
MCM2-2A#1	R4	H3.1_K27_K36_unmodified	5.4939
MCM2-2A#2	R4	H3.1_K27_K36_unmodified	5.08546
MCM2-2A#5	R4	H3.1_K27_K36_unmodified	5.46156
WT#1	R1	H3.1_K27_K36_unmodified	6.40773
WT#6	R1	H3.1_K27_K36_unmodified	6.06153
WT#3	R1	H3.1_K27_K36_unmodified	5.87871
WT#4	R1	H3.1_K27_K36_unmodified	6.23001
WT#1	R2	H3.1_K27_K36_unmodified	6.59537
WT#6	R2	H3.1_K27_K36_unmodified	6.84441
WT#3	R2	H3.1_K27_K36_unmodified	6.50292
WT#4	R2	H3.1_K27_K36_unmodified	6.31886
WT#1	R3	H3.1_K27_K36_unmodified	5.78221
WT#6	R3	H3.1_K27_K36_unmodified	5.47771
WT#3	R3	H3.1_K27_K36_unmodified	6.33613
WT#4	R3	H3.1_K27_K36_unmodified	6.23608
WT#1	R4	H3.1_K27_K36_unmodified	5.24276
WT#6	R4	H3.1_K27_K36_unmodified	5.80357
WT#3	R4	H3.1_K27_K36_unmodified	5.92288
WT#4	R4	H3.1_K27_K36_unmodified	5.58709
MCM2-2A#4	R1	H3.1_K27me1	14.8437
MCM2-2A#1	R1	H3.1_K27me1	17.4374
MCM2-2A#2	R1	H3.1_K27me1	14.595
MCM2-2A#5	R1	H3.1_K27me1	14.2267
MCM2-2A#4	R2	H3.1_K27me1	16.9491
MCM2-2A#1	R2	H3.1_K27me1	18.2425
MCM2-2A#2	R2	H3.1_K27me1	15.9366
MCM2-2A#5	R2	H3.1_K27me1	15.8126
MCM2-2A#4	R3	H3.1_K27me1	16.319
MCM2-2A#1	R3	H3.1_K27me1	17.139
MCM2-2A#2	R3	H3.1_K27me1	16.1047
MCM2-2A#5	R3	H3.1_K27me1	18.2252
MCM2-2A#4	R4	H3.1_K27me1	14.371
MCM2-2A#1	R4	H3.1_K27me1	16.8545
MCM2-2A#2	R4	H3.1_K27me1	15.7035
MCM2-2A#5	R4	H3.1_K27me1	16.3701
WT#1	R1	H3.1_K27me1	21.9013
WT#6	R1	H3.1_K27me1	19.3311
WT#3	R1	H3.1_K27me1	18.8142
WT#4	R1	H3.1_K27me1	19.2869
WT#1	R2	H3.1_K27me1	20.3248
WT#6	R2	H3.1_K27me1	21.2754
WT#3	R2	H3.1_K27me1	19.8221
WT#4	R2	H3.1_K27me1	20.4103
WT#1	R3	H3.1_K27me1	19.3472
WT#6	R3	H3.1_K27me1	19.456
WT#3	R3	H3.1_K27me1	20.0564
WT#4	R3	H3.1_K27me1	19.7229
WT#1	R4	H3.1_K27me1	20.4877
WT#6	R4	H3.1_K27me1	20.7891
WT#3	R4	H3.1_K27me1	19.8261
WT#4	R4	H3.1_K27me1	18.6047
MCM2-2A#4	R1	H3.1_K27me2	59.144
MCM2-2A#1	R1	H3.1_K27me2	57.1654
MCM2-2A#2	R1	H3.1_K27me2	58.2573
MCM2-2A#5	R1	H3.1_K27me2	58.3507
MCM2-2A#4	R2	H3.1_K27me2	56.6185
MCM2-2A#1	R2	H3.1_K27me2	55.5487
MCM2-2A#2	R2	H3.1_K27me2	56.0081
MCM2-2A#5	R2	H3.1_K27me2	56.138
MCM2-2A#4	R3	H3.1_K27me2	57.9801
MCM2-2A#1	R3	H3.1_K27me2	57.3018
MCM2-2A#2	R3	H3.1_K27me2	57.2383
MCM2-2A#5	R3	H3.1_K27me2	55.6661
MCM2-2A#4	R4	H3.1_K27me2	58.2403
MCM2-2A#1	R4	H3.1_K27me2	57.3291
MCM2-2A#2	R4	H3.1_K27me2	57.9077
MCM2-2A#5	R4	H3.1_K27me2	56.3741
WT#1	R1	H3.1_K27me2	51.8347
WT#6	R1	H3.1_K27me2	54.2821
WT#3	R1	H3.1_K27me2	56.2083
WT#4	R1	H3.1_K27me2	54.8174
WT#1	R2	H3.1_K27me2	53.9453
WT#6	R2	H3.1_K27me2	52.6332
WT#3	R2	H3.1_K27me2	54.1594
WT#4	R2	H3.1_K27me2	52.9525
WT#1	R3	H3.1_K27me2	55.2553
WT#6	R3	H3.1_K27me2	55.5742
WT#3	R3	H3.1_K27me2	54.4393
WT#4	R3	H3.1_K27me2	53.9808
WT#1	R4	H3.1_K27me2	54.153
WT#6	R4	H3.1_K27me2	54.0175
WT#3	R4	H3.1_K27me2	55.1366
WT#4	R4	H3.1_K27me2	55.3998
MCM2-2A#4	R1	H3.1_K27me3	16.3918
MCM2-2A#1	R1	H3.1_K27me3	14.2823
MCM2-2A#2	R1	H3.1_K27me3	17.8967
MCM2-2A#5	R1	H3.1_K27me3	17.8713
MCM2-2A#4	R2	H3.1_K27me3	15.8563
MCM2-2A#1	R2	H3.1_K27me3	14.5784
MCM2-2A#2	R2	H3.1_K27me3	17.3107
MCM2-2A#5	R2	H3.1_K27me3	17.1893
MCM2-2A#4	R3	H3.1_K27me3	15.6299
MCM2-2A#1	R3	H3.1_K27me3	14.5915
MCM2-2A#2	R3	H3.1_K27me3	16.0931
MCM2-2A#5	R3	H3.1_K27me3	14.2958
MCM2-2A#4	R4	H3.1_K27me3	17.3114
MCM2-2A#1	R4	H3.1_K27me3	15.3559
MCM2-2A#2	R4	H3.1_K27me3	16.5795
MCM2-2A#5	R4	H3.1_K27me3	16.5319
WT#1	R1	H3.1_K27me3	11.9732
WT#6	R1	H3.1_K27me3	12.468
WT#3	R1	H3.1_K27me3	11.7254
WT#4	R1	H3.1_K27me3	12.4305
WT#1	R2	H3.1_K27me3	12.4038
WT#6	R2	H3.1_K27me3	12.2238
WT#3	R2	H3.1_K27me3	11.7931
WT#4	R2	H3.1_K27me3	13.2079
WT#1	R3	H3.1_K27me3	12.9668
WT#6	R3	H3.1_K27me3	12.5154
WT#3	R3	H3.1_K27me3	11.8897
WT#4	R3	H3.1_K27me3	13.1305
WT#1	R4	H3.1_K27me3	13.1652
WT#6	R4	H3.1_K27me3	12.1989
WT#3	R4	H3.1_K27me3	12.6176
WT#4	R4	H3.1_K27me3	13.5111
MCM2-2A#4	R1	H3.1_K27ac	0.127257
MCM2-2A#1	R1	H3.1_K27ac	0.165903
MCM2-2A#2	R1	H3.1_K27ac	0.0507358
MCM2-2A#5	R1	H3.1_K27ac	0.168284
MCM2-2A#4	R2	H3.1_K27ac	0.0604915
MCM2-2A#1	R2	H3.1_K27ac	0.162244
MCM2-2A#2	R2	H3.1_K27ac	0.225883
MCM2-2A#5	R2	H3.1_K27ac	0.200017
MCM2-2A#4	R3	H3.1_K27ac	0.135735
MCM2-2A#1	R3	H3.1_K27ac	0.0894586
MCM2-2A#2	R3	H3.1_K27ac	0.0810792
MCM2-2A#5	R3	H3.1_K27ac	0.0579631
MCM2-2A#4	R4	H3.1_K27ac	0.117997
MCM2-2A#1	R4	H3.1_K27ac	0.170169
MCM2-2A#2	R4	H3.1_K27ac	0.225831
MCM2-2A#5	R4	H3.1_K27ac	0.195348
WT#1	R1	H3.1_K27ac	0.159812
WT#6	R1	H3.1_K27ac	0.158028
WT#3	R1	H3.1_K27ac	0.135608
WT#4	R1	H3.1_K27ac	0.204639
WT#1	R2	H3.1_K27ac	0.104544
WT#6	R2	H3.1_K27ac	0.11457
WT#3	R2	H3.1_K27ac	0.0380347
WT#4	R2	H3.1_K27ac	0.119615
WT#1	R3	H3.1_K27ac	0.160489
WT#6	R3	H3.1_K27ac	0.130684
WT#3	R3	H3.1_K27ac	0.203674
WT#4	R3	H3.1_K27ac	0.0395813
WT#1	R4	H3.1_K27ac	0.0568412
WT#6	R4	H3.1_K27ac	0.146006
WT#3	R4	H3.1_K27ac	0.174556
WT#4	R4	H3.1_K27ac	0.188933
MCM2-2A#4	R1	H3_K9_K14_unmodified	31.6608
MCM2-2A#1	R1	H3_K9_K14_unmodified	26.49
MCM2-2A#2	R1	H3_K9_K14_unmodified	30.722
MCM2-2A#5	R1	H3_K9_K14_unmodified	28.0962
MCM2-2A#4	R2	H3_K9_K14_unmodified	35.2886
MCM2-2A#1	R2	H3_K9_K14_unmodified	30.8706
MCM2-2A#2	R2	H3_K9_K14_unmodified	32.8771
MCM2-2A#5	R2	H3_K9_K14_unmodified	30.9953
MCM2-2A#4	R3	H3_K9_K14_unmodified	37.6261
MCM2-2A#1	R3	H3_K9_K14_unmodified	33.1816
MCM2-2A#2	R3	H3_K9_K14_unmodified	33.221
MCM2-2A#5	R3	H3_K9_K14_unmodified	32.6303
MCM2-2A#4	R4	H3_K9_K14_unmodified	35.0406
MCM2-2A#1	R4	H3_K9_K14_unmodified	30.9778
MCM2-2A#2	R4	H3_K9_K14_unmodified	32.217
MCM2-2A#5	R4	H3_K9_K14_unmodified	31.1759
WT#1	R1	H3_K9_K14_unmodified	28.9215
WT#6	R1	H3_K9_K14_unmodified	31.6967
WT#3	R1	H3_K9_K14_unmodified	30.1712
WT#4	R1	H3_K9_K14_unmodified	27.7856
WT#1	R2	H3_K9_K14_unmodified	31.2082
WT#6	R2	H3_K9_K14_unmodified	32.5372
WT#3	R2	H3_K9_K14_unmodified	31.7445
WT#4	R2	H3_K9_K14_unmodified	30.3005
WT#1	R3	H3_K9_K14_unmodified	33.0952
WT#6	R3	H3_K9_K14_unmodified	34.4338
WT#3	R3	H3_K9_K14_unmodified	33.8494
WT#4	R3	H3_K9_K14_unmodified	33.5704
WT#1	R4	H3_K9_K14_unmodified	33.8526
WT#6	R4	H3_K9_K14_unmodified	34.7214
WT#3	R4	H3_K9_K14_unmodified	34.1128
WT#4	R4	H3_K9_K14_unmodified	31.7739
MCM2-2A#4	R1	H3_K9ac	1.17455
MCM2-2A#1	R1	H3_K9ac	0.953746
MCM2-2A#2	R1	H3_K9ac	0.968448
MCM2-2A#5	R1	H3_K9ac	1.10933
MCM2-2A#4	R2	H3_K9ac	1.05436
MCM2-2A#1	R2	H3_K9ac	1.07226
MCM2-2A#2	R2	H3_K9ac	1.0656
MCM2-2A#5	R2	H3_K9ac	1.02485
MCM2-2A#4	R3	H3_K9ac	1.41184
MCM2-2A#1	R3	H3_K9ac	1.18212
MCM2-2A#2	R3	H3_K9ac	1.15658
MCM2-2A#5	R3	H3_K9ac	1.09311
MCM2-2A#4	R4	H3_K9ac	0.970116
MCM2-2A#1	R4	H3_K9ac	0.93563
MCM2-2A#2	R4	H3_K9ac	1.0951
MCM2-2A#5	R4	H3_K9ac	0.871492
WT#1	R1	H3_K9ac	1.21449
WT#6	R1	H3_K9ac	1.36384
WT#3	R1	H3_K9ac	1.66981
WT#4	R1	H3_K9ac	1.37331
WT#1	R2	H3_K9ac	1.45634
WT#6	R2	H3_K9ac	1.3986
WT#3	R2	H3_K9ac	1.38799
WT#4	R2	H3_K9ac	1.26004
WT#1	R3	H3_K9ac	1.41311
WT#6	R3	H3_K9ac	1.61331
WT#3	R3	H3_K9ac	1.68185
WT#4	R3	H3_K9ac	1.54077
WT#1	R4	H3_K9ac	0.837046
WT#6	R4	H3_K9ac	1.27244
WT#3	R4	H3_K9ac	1.29072
WT#4	R4	H3_K9ac	1.0232
MCM2-2A#4	R1	H3_K9me1	27.3345
MCM2-2A#1	R1	H3_K9me1	29.3299
MCM2-2A#2	R1	H3_K9me1	28.223
MCM2-2A#5	R1	H3_K9me1	28.2141
MCM2-2A#4	R2	H3_K9me1	29.5149
MCM2-2A#1	R2	H3_K9me1	30.0574
MCM2-2A#2	R2	H3_K9me1	29.1324
MCM2-2A#5	R2	H3_K9me1	28.0492
MCM2-2A#4	R3	H3_K9me1	28.5165
MCM2-2A#1	R3	H3_K9me1	28.5785
MCM2-2A#2	R3	H3_K9me1	27.7191
MCM2-2A#5	R3	H3_K9me1	28.3348
MCM2-2A#4	R4	H3_K9me1	28.0126
MCM2-2A#1	R4	H3_K9me1	28.861
MCM2-2A#2	R4	H3_K9me1	26.6851
MCM2-2A#5	R4	H3_K9me1	27.8089
WT#1	R1	H3_K9me1	31.5318
WT#6	R1	H3_K9me1	31.0115
WT#3	R1	H3_K9me1	26.625
WT#4	R1	H3_K9me1	27.6732
WT#1	R2	H3_K9me1	29.6949
WT#6	R2	H3_K9me1	29.6827
WT#3	R2	H3_K9me1	29.3926
WT#4	R2	H3_K9me1	30.6346
WT#1	R3	H3_K9me1	28.6118
WT#6	R3	H3_K9me1	28.76
WT#3	R3	H3_K9me1	29.3088
WT#4	R3	H3_K9me1	29.4374
WT#1	R4	H3_K9me1	30.8594
WT#6	R4	H3_K9me1	30.0915
WT#3	R4	H3_K9me1	29.202
WT#4	R4	H3_K9me1	29.9698
MCM2-2A#4	R1	H3_K9me2	16.3306
MCM2-2A#1	R1	H3_K9me2	15.671
MCM2-2A#2	R1	H3_K9me2	14.2955
MCM2-2A#5	R1	H3_K9me2	14.4294
MCM2-2A#4	R2	H3_K9me2	13.6812
MCM2-2A#1	R2	H3_K9me2	13.0915
MCM2-2A#2	R2	H3_K9me2	12.3824
MCM2-2A#5	R2	H3_K9me2	13.3828
MCM2-2A#4	R3	H3_K9me2	11.784
MCM2-2A#1	R3	H3_K9me2	11.9697
MCM2-2A#2	R3	H3_K9me2	12.4605
MCM2-2A#5	R3	H3_K9me2	12.8853
MCM2-2A#4	R4	H3_K9me2	14.8245
MCM2-2A#1	R4	H3_K9me2	14.5982
MCM2-2A#2	R4	H3_K9me2	13.9751
MCM2-2A#5	R4	H3_K9me2	13.7222
WT#1	R1	H3_K9me2	12.1574
WT#6	R1	H3_K9me2	13.8644
WT#3	R1	H3_K9me2	15.7143
WT#4	R1	H3_K9me2	14.7003
WT#1	R2	H3_K9me2	10.9029
WT#6	R2	H3_K9me2	13.6596
WT#3	R2	H3_K9me2	14.1861
WT#4	R2	H3_K9me2	12.1248
WT#1	R3	H3_K9me2	12.3112
WT#6	R3	H3_K9me2	13.338
WT#3	R3	H3_K9me2	12.4988
WT#4	R3	H3_K9me2	11.7984
WT#1	R4	H3_K9me2	12.0076
WT#6	R4	H3_K9me2	13.3253
WT#3	R4	H3_K9me2	13.9089
WT#4	R4	H3_K9me2	13.4515
MCM2-2A#4	R1	H3_K9me3	9.28244
MCM2-2A#1	R1	H3_K9me3	9.57743
MCM2-2A#2	R1	H3_K9me3	8.27564
MCM2-2A#5	R1	H3_K9me3	9.01312
MCM2-2A#4	R2	H3_K9me3	8.35382
MCM2-2A#1	R2	H3_K9me3	7.84536
MCM2-2A#2	R2	H3_K9me3	7.48505
MCM2-2A#5	R2	H3_K9me3	7.97393
MCM2-2A#4	R3	H3_K9me3	5.68066
MCM2-2A#1	R3	H3_K9me3	6.90929
MCM2-2A#2	R3	H3_K9me3	7.49756
MCM2-2A#5	R3	H3_K9me3	8.15603
MCM2-2A#4	R4	H3_K9me3	8.91959
MCM2-2A#1	R4	H3_K9me3	8.784
MCM2-2A#2	R4	H3_K9me3	8.77334
MCM2-2A#5	R4	H3_K9me3	9.47277
WT#1	R1	H3_K9me3	7.71909
WT#6	R1	H3_K9me3	7.27464
WT#3	R1	H3_K9me3	8.9974
WT#4	R1	H3_K9me3	9.38131
WT#1	R2	H3_K9me3	7.06729
WT#6	R2	H3_K9me3	7.49493
WT#3	R2	H3_K9me3	8.69118
WT#4	R2	H3_K9me3	8.03078
WT#1	R3	H3_K9me3	7.8019
WT#6	R3	H3_K9me3	8.16494
WT#3	R3	H3_K9me3	7.34769
WT#4	R3	H3_K9me3	6.1322
WT#1	R4	H3_K9me3	7.26515
WT#6	R4	H3_K9me3	7.02205
WT#3	R4	H3_K9me3	7.81416
WT#4	R4	H3_K9me3	7.54918
MCM2-2A#4	R1	H3_K14ac	27.3807
MCM2-2A#1	R1	H3_K14ac	33.8606
MCM2-2A#2	R1	H3_K14ac	30.1204
MCM2-2A#5	R1	H3_K14ac	35.9214
MCM2-2A#4	R2	H3_K14ac	21.6651
MCM2-2A#1	R2	H3_K14ac	32.0056
MCM2-2A#2	R2	H3_K14ac	30.8501
MCM2-2A#5	R2	H3_K14ac	34.0274
MCM2-2A#4	R3	H3_K14ac	25.0383
MCM2-2A#1	R3	H3_K14ac	32.7714
MCM2-2A#2	R3	H3_K14ac	32.0071
MCM2-2A#5	R3	H3_K14ac	30.9735
MCM2-2A#4	R4	H3_K14ac	23.3674
MCM2-2A#1	R4	H3_K14ac	30.2437
MCM2-2A#2	R4	H3_K14ac	32.0227
MCM2-2A#5	R4	H3_K14ac	30.8069
WT#1	R1	H3_K14ac	34.7438
WT#6	R1	H3_K14ac	28.0237
WT#3	R1	H3_K14ac	31.2138
WT#4	R1	H3_K14ac	36.3833
WT#1	R2	H3_K14ac	33.6428
WT#6	R2	H3_K14ac	29.2939
WT#3	R2	H3_K14ac	27.9778
WT#4	R2	H3_K14ac	32.2322
WT#1	R3	H3_K14ac	30.8118
WT#6	R3	H3_K14ac	25.7583
WT#3	R3	H3_K14ac	27.3904
WT#4	R3	H3_K14ac	31.1949
WT#1	R4	H3_K14ac	28.0843
WT#6	R4	H3_K14ac	25.7048
WT#3	R4	H3_K14ac	26.8732
WT#4	R4	H3_K14ac	30.3128

## Sheet: SourceData_Fig2g
Genome annotation	H3K27me3 DO	pvalue	odds.ratio	log2(odds ratios)	conf.95.low	conf.95.high	n	padj
Promoter	Gain	0	2.91338	1.5427	2.79307	3.03875	4144	0
Promoter	Loss	2.52348e-217	2.10927	1.07674	2.0162	2.20641	3192	2.52348e-217
Intronic Enhancer	Gain	3.14517e-19	0.773321	-0.370861	0.729449	0.819378	1404	3.14517e-19
Intronic Enhancer	Loss	8.53461e-76	0.554076	-0.851843	0.517419	0.592829	976	8.53461e-76
Intron	Gain	2.11883e-20	0.275928	-1.85764	0.190615	0.38672	34	2.11883e-20
Intron	Loss	0.0211976	0.777369	-0.363328	0.619257	0.964409	86	0.0211976
Intergenic Enhancer	Gain	3.04351e-232	0.479342	-1.06087	0.457462	0.502147	2534	3.04351e-232
Intergenic Enhancer	Loss	1.19718e-13	0.847251	-0.239139	0.810537	0.885542	3379	1.19718e-13
Intergenic	Gain	4.55556e-69	0.337236	-1.56817	0.290249	0.389804	190	4.55556e-69
Intergenic	Loss	0.0187334	0.890043	-0.168053	0.805363	0.981592	438	0.0187334
Exon	Gain	3.05175e-09	1.23618	0.305884	1.15332	1.32388	960	3.05175e-09
Exon	Loss	3.95229e-22	0.653637	-0.613438	0.59541	0.716209	502	3.95229e-22
Downstream	Gain	0.0337466	1.25365	0.326139	1.01288	1.5363	99	0.0337466
Downstream	Loss	0.283148	0.863334	-0.212009	0.66171	1.10844	64	0.283148
