# Supplementary material for: Symmetric inheritance of parental histones governs epigenome maintenance and embryonic stem cell identity
Source: Nat Genet. 2023 Sep 4;55(9):1567–78. doi: 10.1038/s41588-023-01476-x (PMC10484787; doi:10.1038/s41588-023-01476-x)
Supplement: Source Data Fig. 4 — Statistical source. [file 41588_2023_1476_MOESM5_ESM.xlsx]

## Sheet: SourceData_Fig4b
H3K27me3 DO	mark	pvalue	odds ratios	log2(odds ratios)	conf.95.low	conf.95.high	n	padj
Loss	H3K27me2	1.1367e-211	0.294825	-1.76207	0.270409	0.321072	690	2.46285e-211
Loss	H3K27me1	1.58221e-113	0.182467	-2.45429	0.149	0.221368	108	2.93839e-113
Loss	SUZ12	0	32.2027	5.00911	28.8458	35.9948	3181	0
Loss	H3K27ac	3.65579e-81	0.362766	-1.46289	0.321278	0.408508	311	6.3367e-81
Loss	H2AK119ub1	2.97559e-07	1.21557	0.281628	1.12699	1.3119	2552	3.09462e-07
Loss	H3K4me3	0	11.8215	3.56334	10.4585	13.4052	3275	0
Loss	CGI	0	7.01927	2.81132	6.48452	7.60534	2692	0
Gain	H3K27me2	4.35061e-57	1.79431	0.843433	1.66811	1.93048	1809	6.28422e-57
Gain	H3K27me1	3.0115e-57	2.0827	1.05845	1.91019	2.26902	767	4.60582e-57
Gain	SUZ12	9.00749e-65	0.43664	-1.19548	0.392404	0.484924	421	1.46372e-64
Gain	H3K27ac	0	12.4691	3.64029	11.4947	13.5222	2279	0
Gain	H2AK119ub1	5.7083e-21	1.47171	0.55749	1.35432	1.60059	2391	6.74617e-21
Gain	H3K4me3	0	12.5707	3.652	10.9974	14.427	2940	0
Gain	CGI	0	5.07063	2.34217	4.68814	5.48766	2219	0
DO= Differential occupancy

## Sheet: SourceData_Fig4e
DE	Promoter chromatin state	odds ratios	log2(odds ratios)	n	P-value	Padj
Up	H3K27ac,H3K4me3	0.294389	-1.7642	137	3.99564e-57	1.27861e-55
Down	H3K27ac,H3K4me3	0.57629	-0.795132	196	1.32626e-13	1.061e-12
Up	none	0.656207	-0.607776	257	2.15758e-10	8.63034e-10
Down	none	0.67329	-0.570701	210	8.01784e-08	2.85079e-07
Up	H3K27me3,H3K4me3	2.61034	1.38424	368	2.89553e-47	4.63284e-46
Down	H3K27me3,H3K4me3	1.78068	0.832432	221	5.68348e-13	3.63743e-12
Up	H3K4me3	1.50148	0.586389	181	1.2717e-06	4.06943e-06
Down	H3K4me3	0.907314	-0.140326	93	0.402689	0.515441
Up	H3K27ac,H3K27me3,H3K4me3	1.41843	0.504298	169	5.45589e-05	0.000134299
Down	H3K27ac,H3K27me3,H3K4me3	2.64126	1.40123	227	8.18519e-32	8.73087e-31
Up	H3K27me3	1.73894	0.798211	190	5.19283e-11	2.37387e-10
Down	H3K27me3	0.9677	-0.0473682	91	0.8282	0.913876
Up	H3K9me3	0.842998	-0.246398	55	0.246773	0.358943
Down	H3K9me3	0.603771	-0.727927	32	0.00323511	0.00608961
Up	H3K27ac,H3K4me3,H3K9me3	0.45919	-1.12284	22	6.17273e-05	0.000141091
Down	H3K27ac,H3K4me3,H3K9me3	1.10427	0.143099	41	0.5025	0.618461
Up	H3K27ac	0.137702	-2.86038	6	5.77821e-12	3.08171e-11
Down	H3K27ac	0.708486	-0.497189	24	0.110314	0.176502
Up	H3K27me3,H3K9me3	1.60676	0.684156	49	0.00241906	0.00483812
Down	H3K27me3,H3K9me3	0.469618	-1.09044	12	0.00564148	0.0100293
Up	H3K27me3,H3K4me3,H3K9me3	1.9644	0.974088	27	0.00162556	0.00346786
Down	H3K27me3,H3K4me3,H3K9me3	1.3352	0.417051	15	0.288133	0.384178
Up	H3K27ac,H3K27me3,H3K4me3,H3K9me3	0.361313	-1.46868	5	0.0125588	0.0211517
Down	H3K27ac,H3K27me3,H3K4me3,H3K9me3	2.58349	1.36932	27	1.97818e-05	5.27515e-05
Up	H3K4me3,H3K9me3	2.6348	1.3977	32	2.62453e-06	7.63498e-06
Down	H3K4me3,H3K9me3	0.98045	-0.0284839	10	1	1
Up	H3K27ac,H3K9me3	1.06001	0.0840723	9	0.860819	0.918207
Down	H3K27ac,H3K9me3	0.729389	-0.455239	5	0.695568	0.794935
DE=Differential expression

## Sheet: SourceData_Fig4f
DE	DO	mark	pvalue	odds ratios	log2(odds ratios)	conf.95.low	conf.95.high	n	padj
Down	Loss	H3K27me3	3.85587e-12	0.244196	-2.03389	0.138513	0.400446	16	8.81341e-12
Down	Gain	H3K27me3	3.10425e-58	4.11087	2.03945	3.50727	4.80653	240	2.4834e-57
Down	Loss	H3K4me3	3.42208e-78	6.06258	2.59993	5.10803	7.17791	221	5.47532e-77
Down	Gain	H3K4me3	0.0248213	0.405849	-1.30098	0.146896	0.901815	6	0.0305493
Down	Loss	H3K9me3	4.68973e-05	1.3716	0.455857	1.17782	1.59214	230	7.50356e-05
Down	Gain	H3K9me3	0.377261	0.844022	-0.244648	0.585596	1.18358	37	0.402412
Down	Loss	H3K27ac	7.54547e-28	7.01724	2.8109	5.09709	9.58376	65	3.01819e-27
Down	Gain	H3K27ac	0.00667401	0.438419	-1.18962	0.207582	0.820134	10	0.00893456
Up	Loss	H3K27me3	3.69122e-25	3.39153	1.76194	2.73833	4.17367	119	9.84325e-25
Up	Gain	H3K27me3	2.75141e-11	0.247254	-2.01593	0.137357	0.411721	15	5.50282e-11
Up	Loss	H3K4me3	1.84844e-09	0.193242	-2.37152	0.0828846	0.384255	8	3.28612e-09
Up	Gain	H3K4me3	1.11048e-41	11.2308	3.48938	8.22458	15.2372	71	5.92259e-41
Up	Loss	H3K9me3	0.0709248	0.828474	-0.271471	0.669036	1.01763	108	0.0810569
Up	Gain	H3K9me3	1	0.983789	-0.023579	0.654017	1.42934	30	1
Up	Loss	H3K27ac	0.00670092	0.199714	-2.32399	0.0239644	0.733369	2	0.00893456
Up	Gain	H3K27ac	2.13311e-27	5.95703	2.57459	4.45987	7.87414	70	6.82595e-27
DE= Differential gene expression
DO= Differential mark occupancy
