# Supplementary material for: Symmetric inheritance of parental histones governs epigenome maintenance and embryonic stem cell identity
Source: Nat Genet. 2023 Sep 4;55(9):1567–78. doi: 10.1038/s41588-023-01476-x (PMC10484787; doi:10.1038/s41588-023-01476-x)
Supplement: Source Data Fig. 6 — Statistical source. [file 41588_2023_1476_MOESM6_ESM.xlsx]

## Sheet: SourceData_Fig6b_%PECAM_day7
			WT#1	MCM2-2A#1	MCM2-2A#2	MCM2-R#1	MCM2-R#2
	Percentege PECAM positive cells	r1	1.1	41.5	20.5	9	0.8
		r2	1.3	36.7	18.5	8.6	0.8
		r3	1.2	36.5	16.5	7.6	0.5
		r4	12.1	15.5	19.2	8.8	11.5
		r5	11.5	11.3	25.4	10.6	13
		r6	8.5	12	23.4	7.8	9.2
