# Supplementary material for: Symmetric inheritance of parental histones governs epigenome maintenance and embryonic stem cell identity
Source: Nat Genet. 2023 Sep 4;55(9):1567–78. doi: 10.1038/s41588-023-01476-x (PMC10484787; doi:10.1038/s41588-023-01476-x)
Supplement: Source Data Extended Data Fig. 1 — Statistical source. [file 41588_2023_1476_MOESM7_ESM.xlsx]

## Sheet: Cell cycle MCM2-2A
cellid	genotype	replicate	cellcycle	count	perc
WT_410	wt	R1	G1	507	10.3028
WT_410	wt	R1	G2_M	699	14.2044
WT_410	wt	R1	S	3715	75.4928
MUT_438	mut	R1	G1	484	9.49206
MUT_438	mut	R1	G2_M	653	12.8064
MUT_438	mut	R1	S	3962	77.7015
MUT_439	mut	R1	G1	491	8.89493
MUT_439	mut	R1	G2_M	714	12.9348
MUT_439	mut	R1	S	4315	78.1703
MUT_442	mut	R1	G1	415	9.83179
MUT_442	mut	R1	G2_M	581	13.7645
MUT_442	mut	R1	S	3225	76.4037
WT_410	wt	R2	G1	664	8.27621
WT_410	wt	R2	G2_M	1004	12.514
WT_410	wt	R2	S	6355	79.2098
MUT_438	mut	R2	G1	650	8.26026
MUT_438	mut	R2	G2_M	676	8.59067
MUT_438	mut	R2	S	6543	83.1491
MUT_439	mut	R2	G1	696	8.61386
MUT_439	mut	R2	G2_M	876	10.8416
MUT_439	mut	R2	S	6508	80.5446
MUT_442	mut	R2	G1	663	8.40517
MUT_442	mut	R2	G2_M	856	10.8519
MUT_442	mut	R2	S	6369	80.7429
WT_410	wt	R3	G1	676	8.53859
WT_410	wt	R3	G2_M	1032	13.0352
WT_410	wt	R3	S	6209	78.4262
MUT_438	mut	R3	G1	822	10.0256
MUT_438	mut	R3	G2_M	651	7.93999
MUT_438	mut	R3	S	6726	82.0344
MUT_439	mut	R3	G1	789	9.50832
MUT_439	mut	R3	G2_M	985	11.8703
MUT_439	mut	R3	S	6524	78.6214
MUT_442	mut	R3	G1	753	9.69611
MUT_442	mut	R3	G2_M	798	10.2756
MUT_442	mut	R3	S	6215	80.0283
