# Supplementary material for: Symmetric inheritance of parental histones governs epigenome maintenance and embryonic stem cell identity
Source: Nat Genet. 2023 Sep 4;55(9):1567–78. doi: 10.1038/s41588-023-01476-x (PMC10484787; doi:10.1038/s41588-023-01476-x)
Supplement: Source Data Extended Data Fig. 4 — Statistical source. [file 41588_2023_1476_MOESM8_ESM.xlsx]

## Sheet: MS_hPTM
Clone	Biological replicate	Peptide	Percentage_modified
MCM2-2A#4	R1	H3_K4_unmodified	74.6463
MCM2-2A#1	R1	H3_K4_unmodified	75.6346
MCM2-2A#2	R1	H3_K4_unmodified	73.1604
MCM2-2A#5	R1	H3_K4_unmodified	75.8529
MCM2-2A#4	R2	H3_K4_unmodified	75.0413
MCM2-2A#1	R2	H3_K4_unmodified	73.7694
MCM2-2A#2	R2	H3_K4_unmodified	73.2779
MCM2-2A#5	R2	H3_K4_unmodified	73.6945
MCM2-2A#4	R3	H3_K4_unmodified	73.0834
MCM2-2A#1	R3	H3_K4_unmodified	71.0612
MCM2-2A#2	R3	H3_K4_unmodified	69.7957
MCM2-2A#5	R3	H3_K4_unmodified	68.1454
MCM2-2A#4	R4	H3_K4_unmodified	74.3019
MCM2-2A#1	R4	H3_K4_unmodified	74.753
MCM2-2A#2	R4	H3_K4_unmodified	73.7798
MCM2-2A#5	R4	H3_K4_unmodified	71.1368
WT#1	R1	H3_K4_unmodified	73.5334
WT#6	R1	H3_K4_unmodified	72.1296
WT#3	R1	H3_K4_unmodified	78.0134
WT#4	R1	H3_K4_unmodified	79.5348
WT#1	R2	H3_K4_unmodified	76.7037
WT#6	R2	H3_K4_unmodified	74.8547
WT#3	R2	H3_K4_unmodified	75.7825
WT#4	R2	H3_K4_unmodified	76.4787
WT#1	R3	H3_K4_unmodified	77.7394
WT#6	R3	H3_K4_unmodified	75.7777
WT#3	R3	H3_K4_unmodified	76.3776
WT#4	R3	H3_K4_unmodified	76.6687
WT#1	R4	H3_K4_unmodified	74.8643
WT#6	R4	H3_K4_unmodified	68.6993
WT#3	R4	H3_K4_unmodified	74.7331
WT#4	R4	H3_K4_unmodified	76.5656
MCM2-2A#4	R1	H3_K4me1	25.3018
MCM2-2A#1	R1	H3_K4me1	24.2616
MCM2-2A#2	R1	H3_K4me1	26.7937
MCM2-2A#5	R1	H3_K4me1	24.0471
MCM2-2A#4	R2	H3_K4me1	24.9228
MCM2-2A#1	R2	H3_K4me1	26.1871
MCM2-2A#2	R2	H3_K4me1	26.6826
MCM2-2A#5	R2	H3_K4me1	26.2294
MCM2-2A#4	R3	H3_K4me1	26.872
MCM2-2A#1	R3	H3_K4me1	28.8048
MCM2-2A#2	R3	H3_K4me1	30.1416
MCM2-2A#5	R3	H3_K4me1	31.7775
MCM2-2A#4	R4	H3_K4me1	25.5958
MCM2-2A#1	R4	H3_K4me1	25.1919
MCM2-2A#2	R4	H3_K4me1	26.1483
MCM2-2A#5	R4	H3_K4me1	28.7979
WT#1	R1	H3_K4me1	26.4246
WT#6	R1	H3_K4me1	27.7462
WT#3	R1	H3_K4me1	21.9263
WT#4	R1	H3_K4me1	20.3982
WT#1	R2	H3_K4me1	23.25
WT#6	R2	H3_K4me1	25.0961
WT#3	R2	H3_K4me1	24.1713
WT#4	R2	H3_K4me1	23.4797
WT#1	R3	H3_K4me1	22.2109
WT#6	R3	H3_K4me1	24.1329
WT#3	R3	H3_K4me1	23.5574
WT#4	R3	H3_K4me1	23.265
WT#1	R4	H3_K4me1	25.0983
WT#6	R4	H3_K4me1	31.2213
WT#3	R4	H3_K4me1	25.2169
WT#4	R4	H3_K4me1	23.3807
MCM2-2A#4	R1	H3_K4me2	0.0184413
MCM2-2A#1	R1	H3_K4me2	0.0514061
MCM2-2A#2	R1	H3_K4me2	0.0174786
MCM2-2A#5	R1	H3_K4me2	0.0117649
MCM2-2A#4	R2	H3_K4me2	0.0166873
MCM2-2A#1	R2	H3_K4me2	0.0121052
MCM2-2A#2	R2	H3_K4me2	0.0180177
MCM2-2A#5	R2	H3_K4me2	0.0182864
MCM2-2A#4	R3	H3_K4me2	0.023406
MCM2-2A#1	R3	H3_K4me2	0.0825523
MCM2-2A#2	R3	H3_K4me2	0.0261993
MCM2-2A#5	R3	H3_K4me2	0.0346078
MCM2-2A#4	R4	H3_K4me2	0.0165157
MCM2-2A#1	R4	H3_K4me2	0.0192671
MCM2-2A#2	R4	H3_K4me2	0.0112089
MCM2-2A#5	R4	H3_K4me2	0.00781192
WT#1	R1	H3_K4me2	0.0130431
WT#6	R1	H3_K4me2	0.078862
WT#3	R1	H3_K4me2	0.019139
WT#4	R1	H3_K4me2	0.0171587
WT#1	R2	H3_K4me2	0.012147
WT#6	R2	H3_K4me2	0.0266079
WT#3	R2	H3_K4me2	0.0170169
WT#4	R2	H3_K4me2	0.0132777
WT#1	R3	H3_K4me2	0.0159003
WT#6	R3	H3_K4me2	0.015273
WT#3	R3	H3_K4me2	0.020032
WT#4	R3	H3_K4me2	0.0172969
WT#1	R4	H3_K4me2	0.0127073
WT#6	R4	H3_K4me2	0.0451593
WT#3	R4	H3_K4me2	0.0211783
WT#4	R4	H3_K4me2	0.0236116
MCM2-2A#4	R1	H3_K4me3	0.00125183
MCM2-2A#1	R1	H3_K4me3	0.00704909
MCM2-2A#2	R1	H3_K4me3	0.000947315
MCM2-2A#5	R1	H3_K4me3	0.000327199
MCM2-2A#4	R2	H3_K4me3	0.0014825
MCM2-2A#1	R2	H3_K4me3	0.000756717
MCM2-2A#2	R2	H3_K4me3	0.00140915
MCM2-2A#5	R2	H3_K4me3	0.0012541
MCM2-2A#4	R3	H3_K4me3	0.00187783
MCM2-2A#1	R3	H3_K4me3	0.0200422
MCM2-2A#2	R3	H3_K4me3	0.00269704
MCM2-2A#5	R3	H3_K4me3	0.00380777
MCM2-2A#4	R4	H3_K4me3	0.000489425
MCM2-2A#1	R4	H3_K4me3	0.00123176
MCM2-2A#2	R4	H3_K4me3	0.000338188
MCM2-2A#5	R4	H3_K4me3	0.000123758
WT#1	R1	H3_K4me3	0.00100949
WT#6	R1	H3_K4me3	0.0125855
WT#3	R1	H3_K4me3	0.00205427
WT#4	R1	H3_K4me3	0.0015836
WT#1	R2	H3_K4me3	0.000904247
WT#6	R2	H3_K4me3	0.00348678
WT#3	R2	H3_K4me3	0.0020024
WT#4	R2	H3_K4me3	0.000872126
WT#1	R3	H3_K4me3	0.0010359
WT#6	R3	H3_K4me3	0.00115544
WT#3	R3	H3_K4me3	0.00163569
WT#4	R3	H3_K4me3	0.00191642
WT#1	R4	H3_K4me3	0.000597025
WT#6	R4	H3_K4me3	0.00603406
WT#3	R4	H3_K4me3	0.00227775
WT#4	R4	H3_K4me3	0.00208945
MCM2-2A#4	R1	H3_K4ac	0.0322415
MCM2-2A#1	R1	H3_K4ac	0.0453598
MCM2-2A#2	R1	H3_K4ac	0.0274685
MCM2-2A#5	R1	H3_K4ac	0.0878801
MCM2-2A#4	R2	H3_K4ac	0.0178163
MCM2-2A#1	R2	H3_K4ac	0.0306209
MCM2-2A#2	R2	H3_K4ac	0.0200364
MCM2-2A#5	R2	H3_K4ac	0.0564928
MCM2-2A#4	R3	H3_K4ac	0.0193612
MCM2-2A#1	R3	H3_K4ac	0.0313228
MCM2-2A#2	R3	H3_K4ac	0.0338544
MCM2-2A#5	R3	H3_K4ac	0.0387424
MCM2-2A#4	R4	H3_K4ac	0.085261
MCM2-2A#1	R4	H3_K4ac	0.0345797
MCM2-2A#2	R4	H3_K4ac	0.0603535
MCM2-2A#5	R4	H3_K4ac	0.0573163
WT#1	R1	H3_K4ac	0.0278848
WT#6	R1	H3_K4ac	0.0328035
WT#3	R1	H3_K4ac	0.039151
WT#4	R1	H3_K4ac	0.0482425
WT#1	R2	H3_K4ac	0.0332489
WT#6	R2	H3_K4ac	0.0191351
WT#3	R2	H3_K4ac	0.0272275
WT#4	R2	H3_K4ac	0.027498
WT#1	R3	H3_K4ac	0.0327259
WT#6	R3	H3_K4ac	0.0729825
WT#3	R3	H3_K4ac	0.0433594
WT#4	R3	H3_K4ac	0.0470408
WT#1	R4	H3_K4ac	0.0241383
WT#6	R4	H3_K4ac	0.0282111
WT#3	R4	H3_K4ac	0.0266081
WT#4	R4	H3_K4ac	0.0279734
MCM2-2A#4	R1	H3_K9_K14_unmodified	31.6608
MCM2-2A#1	R1	H3_K9_K14_unmodified	26.49
MCM2-2A#2	R1	H3_K9_K14_unmodified	30.722
MCM2-2A#5	R1	H3_K9_K14_unmodified	28.0962
MCM2-2A#4	R2	H3_K9_K14_unmodified	35.2886
MCM2-2A#1	R2	H3_K9_K14_unmodified	30.8706
MCM2-2A#2	R2	H3_K9_K14_unmodified	32.8771
MCM2-2A#5	R2	H3_K9_K14_unmodified	30.9953
MCM2-2A#4	R3	H3_K9_K14_unmodified	37.6261
MCM2-2A#1	R3	H3_K9_K14_unmodified	33.1816
MCM2-2A#2	R3	H3_K9_K14_unmodified	33.221
MCM2-2A#5	R3	H3_K9_K14_unmodified	32.6303
MCM2-2A#4	R4	H3_K9_K14_unmodified	35.0406
MCM2-2A#1	R4	H3_K9_K14_unmodified	30.9778
MCM2-2A#2	R4	H3_K9_K14_unmodified	32.217
MCM2-2A#5	R4	H3_K9_K14_unmodified	31.1759
WT#1	R1	H3_K9_K14_unmodified	28.9215
WT#6	R1	H3_K9_K14_unmodified	31.6967
WT#3	R1	H3_K9_K14_unmodified	30.1712
WT#4	R1	H3_K9_K14_unmodified	27.7856
WT#1	R2	H3_K9_K14_unmodified	31.2082
WT#6	R2	H3_K9_K14_unmodified	32.5372
WT#3	R2	H3_K9_K14_unmodified	31.7445
WT#4	R2	H3_K9_K14_unmodified	30.3005
WT#1	R3	H3_K9_K14_unmodified	33.0952
WT#6	R3	H3_K9_K14_unmodified	34.4338
WT#3	R3	H3_K9_K14_unmodified	33.8494
WT#4	R3	H3_K9_K14_unmodified	33.5704
WT#1	R4	H3_K9_K14_unmodified	33.8526
WT#6	R4	H3_K9_K14_unmodified	34.7214
WT#3	R4	H3_K9_K14_unmodified	34.1128
WT#4	R4	H3_K9_K14_unmodified	31.7739
MCM2-2A#4	R1	H3_K9ac	1.17455
MCM2-2A#1	R1	H3_K9ac	0.953746
MCM2-2A#2	R1	H3_K9ac	0.968448
MCM2-2A#5	R1	H3_K9ac	1.10933
MCM2-2A#4	R2	H3_K9ac	1.05436
MCM2-2A#1	R2	H3_K9ac	1.07226
MCM2-2A#2	R2	H3_K9ac	1.0656
MCM2-2A#5	R2	H3_K9ac	1.02485
MCM2-2A#4	R3	H3_K9ac	1.41184
MCM2-2A#1	R3	H3_K9ac	1.18212
MCM2-2A#2	R3	H3_K9ac	1.15658
MCM2-2A#5	R3	H3_K9ac	1.09311
MCM2-2A#4	R4	H3_K9ac	0.970116
MCM2-2A#1	R4	H3_K9ac	0.93563
MCM2-2A#2	R4	H3_K9ac	1.0951
MCM2-2A#5	R4	H3_K9ac	0.871492
WT#1	R1	H3_K9ac	1.21449
WT#6	R1	H3_K9ac	1.36384
WT#3	R1	H3_K9ac	1.66981
WT#4	R1	H3_K9ac	1.37331
WT#1	R2	H3_K9ac	1.45634
WT#6	R2	H3_K9ac	1.3986
WT#3	R2	H3_K9ac	1.38799
WT#4	R2	H3_K9ac	1.26004
WT#1	R3	H3_K9ac	1.41311
WT#6	R3	H3_K9ac	1.61331
WT#3	R3	H3_K9ac	1.68185
WT#4	R3	H3_K9ac	1.54077
WT#1	R4	H3_K9ac	0.837046
WT#6	R4	H3_K9ac	1.27244
WT#3	R4	H3_K9ac	1.29072
WT#4	R4	H3_K9ac	1.0232
MCM2-2A#4	R1	H3_K9me1	27.3345
MCM2-2A#1	R1	H3_K9me1	29.3299
MCM2-2A#2	R1	H3_K9me1	28.223
MCM2-2A#5	R1	H3_K9me1	28.2141
MCM2-2A#4	R2	H3_K9me1	29.5149
MCM2-2A#1	R2	H3_K9me1	30.0574
MCM2-2A#2	R2	H3_K9me1	29.1324
MCM2-2A#5	R2	H3_K9me1	28.0492
MCM2-2A#4	R3	H3_K9me1	28.5165
MCM2-2A#1	R3	H3_K9me1	28.5785
MCM2-2A#2	R3	H3_K9me1	27.7191
MCM2-2A#5	R3	H3_K9me1	28.3348
MCM2-2A#4	R4	H3_K9me1	28.0126
MCM2-2A#1	R4	H3_K9me1	28.861
MCM2-2A#2	R4	H3_K9me1	26.6851
MCM2-2A#5	R4	H3_K9me1	27.8089
WT#1	R1	H3_K9me1	31.5318
WT#6	R1	H3_K9me1	31.0115
WT#3	R1	H3_K9me1	26.625
WT#4	R1	H3_K9me1	27.6732
WT#1	R2	H3_K9me1	29.6949
WT#6	R2	H3_K9me1	29.6827
WT#3	R2	H3_K9me1	29.3926
WT#4	R2	H3_K9me1	30.6346
WT#1	R3	H3_K9me1	28.6118
WT#6	R3	H3_K9me1	28.76
WT#3	R3	H3_K9me1	29.3088
WT#4	R3	H3_K9me1	29.4374
WT#1	R4	H3_K9me1	30.8594
WT#6	R4	H3_K9me1	30.0915
WT#3	R4	H3_K9me1	29.202
WT#4	R4	H3_K9me1	29.9698
MCM2-2A#4	R1	H3_K9me2	16.3306
MCM2-2A#1	R1	H3_K9me2	15.671
MCM2-2A#2	R1	H3_K9me2	14.2955
MCM2-2A#5	R1	H3_K9me2	14.4294
MCM2-2A#4	R2	H3_K9me2	13.6812
MCM2-2A#1	R2	H3_K9me2	13.0915
MCM2-2A#2	R2	H3_K9me2	12.3824
MCM2-2A#5	R2	H3_K9me2	13.3828
MCM2-2A#4	R3	H3_K9me2	11.784
MCM2-2A#1	R3	H3_K9me2	11.9697
MCM2-2A#2	R3	H3_K9me2	12.4605
MCM2-2A#5	R3	H3_K9me2	12.8853
MCM2-2A#4	R4	H3_K9me2	14.8245
MCM2-2A#1	R4	H3_K9me2	14.5982
MCM2-2A#2	R4	H3_K9me2	13.9751
MCM2-2A#5	R4	H3_K9me2	13.7222
WT#1	R1	H3_K9me2	12.1574
WT#6	R1	H3_K9me2	13.8644
WT#3	R1	H3_K9me2	15.7143
WT#4	R1	H3_K9me2	14.7003
WT#1	R2	H3_K9me2	10.9029
WT#6	R2	H3_K9me2	13.6596
WT#3	R2	H3_K9me2	14.1861
WT#4	R2	H3_K9me2	12.1248
WT#1	R3	H3_K9me2	12.3112
WT#6	R3	H3_K9me2	13.338
WT#3	R3	H3_K9me2	12.4988
WT#4	R3	H3_K9me2	11.7984
WT#1	R4	H3_K9me2	12.0076
WT#6	R4	H3_K9me2	13.3253
WT#3	R4	H3_K9me2	13.9089
WT#4	R4	H3_K9me2	13.4515
MCM2-2A#4	R1	H3_K9me3	9.28244
MCM2-2A#1	R1	H3_K9me3	9.57743
MCM2-2A#2	R1	H3_K9me3	8.27564
MCM2-2A#5	R1	H3_K9me3	9.01312
MCM2-2A#4	R2	H3_K9me3	8.35382
MCM2-2A#1	R2	H3_K9me3	7.84536
MCM2-2A#2	R2	H3_K9me3	7.48505
MCM2-2A#5	R2	H3_K9me3	7.97393
MCM2-2A#4	R3	H3_K9me3	5.68066
MCM2-2A#1	R3	H3_K9me3	6.90929
MCM2-2A#2	R3	H3_K9me3	7.49756
MCM2-2A#5	R3	H3_K9me3	8.15603
MCM2-2A#4	R4	H3_K9me3	8.91959
MCM2-2A#1	R4	H3_K9me3	8.784
MCM2-2A#2	R4	H3_K9me3	8.77334
MCM2-2A#5	R4	H3_K9me3	9.47277
WT#1	R1	H3_K9me3	7.71909
WT#6	R1	H3_K9me3	7.27464
WT#3	R1	H3_K9me3	8.9974
WT#4	R1	H3_K9me3	9.38131
WT#1	R2	H3_K9me3	7.06729
WT#6	R2	H3_K9me3	7.49493
WT#3	R2	H3_K9me3	8.69118
WT#4	R2	H3_K9me3	8.03078
WT#1	R3	H3_K9me3	7.8019
WT#6	R3	H3_K9me3	8.16494
WT#3	R3	H3_K9me3	7.34769
WT#4	R3	H3_K9me3	6.1322
WT#1	R4	H3_K9me3	7.26515
WT#6	R4	H3_K9me3	7.02205
WT#3	R4	H3_K9me3	7.81416
WT#4	R4	H3_K9me3	7.54918
MCM2-2A#4	R1	H3_K14ac	27.3807
MCM2-2A#1	R1	H3_K14ac	33.8606
MCM2-2A#2	R1	H3_K14ac	30.1204
MCM2-2A#5	R1	H3_K14ac	35.9214
MCM2-2A#4	R2	H3_K14ac	21.6651
MCM2-2A#1	R2	H3_K14ac	32.0056
MCM2-2A#2	R2	H3_K14ac	30.8501
MCM2-2A#5	R2	H3_K14ac	34.0274
MCM2-2A#4	R3	H3_K14ac	25.0383
MCM2-2A#1	R3	H3_K14ac	32.7714
MCM2-2A#2	R3	H3_K14ac	32.0071
MCM2-2A#5	R3	H3_K14ac	30.9735
MCM2-2A#4	R4	H3_K14ac	23.3674
MCM2-2A#1	R4	H3_K14ac	30.2437
MCM2-2A#2	R4	H3_K14ac	32.0227
MCM2-2A#5	R4	H3_K14ac	30.8069
WT#1	R1	H3_K14ac	34.7438
WT#6	R1	H3_K14ac	28.0237
WT#3	R1	H3_K14ac	31.2138
WT#4	R1	H3_K14ac	36.3833
WT#1	R2	H3_K14ac	33.6428
WT#6	R2	H3_K14ac	29.2939
WT#3	R2	H3_K14ac	27.9778
WT#4	R2	H3_K14ac	32.2322
WT#1	R3	H3_K14ac	30.8118
WT#6	R3	H3_K14ac	25.7583
WT#3	R3	H3_K14ac	27.3904
WT#4	R3	H3_K14ac	31.1949
WT#1	R4	H3_K14ac	28.0843
WT#6	R4	H3_K14ac	25.7048
WT#3	R4	H3_K14ac	26.8732
WT#4	R4	H3_K14ac	30.3128
MCM2-2A#4	R1	H3_K18_K23_unmodified	66.2796
MCM2-2A#1	R1	H3_K18_K23_unmodified	66.475
MCM2-2A#2	R1	H3_K18_K23_unmodified	51.6894
MCM2-2A#5	R1	H3_K18_K23_unmodified	63.7694
MCM2-2A#4	R2	H3_K18_K23_unmodified	66.8707
MCM2-2A#1	R2	H3_K18_K23_unmodified	58.817
MCM2-2A#2	R2	H3_K18_K23_unmodified	62.4634
MCM2-2A#5	R2	H3_K18_K23_unmodified	59.2129
MCM2-2A#4	R3	H3_K18_K23_unmodified	63.8563
MCM2-2A#1	R3	H3_K18_K23_unmodified	59.1841
MCM2-2A#2	R3	H3_K18_K23_unmodified	46.1829
MCM2-2A#5	R3	H3_K18_K23_unmodified	59.2738
MCM2-2A#4	R4	H3_K18_K23_unmodified	74.9199
MCM2-2A#1	R4	H3_K18_K23_unmodified	66.6161
MCM2-2A#2	R4	H3_K18_K23_unmodified	68.0952
MCM2-2A#5	R4	H3_K18_K23_unmodified	71.6865
WT#1	R1	H3_K18_K23_unmodified	52.8553
WT#6	R1	H3_K18_K23_unmodified	47.7169
WT#3	R1	H3_K18_K23_unmodified	52.6664
WT#4	R1	H3_K18_K23_unmodified	59.6856
WT#1	R2	H3_K18_K23_unmodified	51.8715
WT#6	R2	H3_K18_K23_unmodified	59.2834
WT#3	R2	H3_K18_K23_unmodified	41.8427
WT#4	R2	H3_K18_K23_unmodified	59.1296
WT#1	R3	H3_K18_K23_unmodified	60.6078
WT#6	R3	H3_K18_K23_unmodified	61.8203
WT#3	R3	H3_K18_K23_unmodified	57.9176
WT#4	R3	H3_K18_K23_unmodified	46.4546
WT#1	R4	H3_K18_K23_unmodified	63.2242
WT#6	R4	H3_K18_K23_unmodified	62.6085
WT#3	R4	H3_K18_K23_unmodified	54.1385
WT#4	R4	H3_K18_K23_unmodified	61.7549
MCM2-2A#4	R1	H3_K18ac	7.86899
MCM2-2A#1	R1	H3_K18ac	9.54832
MCM2-2A#2	R1	H3_K18ac	12.706
MCM2-2A#5	R1	H3_K18ac	8.42365
MCM2-2A#4	R2	H3_K18ac	6.68482
MCM2-2A#1	R2	H3_K18ac	10.9536
MCM2-2A#2	R2	H3_K18ac	9.45773
MCM2-2A#5	R2	H3_K18ac	10.0472
MCM2-2A#4	R3	H3_K18ac	8.15936
MCM2-2A#1	R3	H3_K18ac	10.3329
MCM2-2A#2	R3	H3_K18ac	13.3145
MCM2-2A#5	R3	H3_K18ac	9.71631
MCM2-2A#4	R4	H3_K18ac	5.47131
MCM2-2A#1	R4	H3_K18ac	8.51325
MCM2-2A#2	R4	H3_K18ac	7.62
MCM2-2A#5	R4	H3_K18ac	7.34364
WT#1	R1	H3_K18ac	11.8368
WT#6	R1	H3_K18ac	13.2672
WT#3	R1	H3_K18ac	12.7588
WT#4	R1	H3_K18ac	10.2533
WT#1	R2	H3_K18ac	12.7071
WT#6	R2	H3_K18ac	10.5457
WT#3	R2	H3_K18ac	16.3894
WT#4	R2	H3_K18ac	10.6537
WT#1	R3	H3_K18ac	10.7529
WT#6	R3	H3_K18ac	8.72605
WT#3	R3	H3_K18ac	10.5004
WT#4	R3	H3_K18ac	13.8357
WT#1	R4	H3_K18ac	7.63261
WT#6	R4	H3_K18ac	8.24061
WT#3	R4	H3_K18ac	11.707
WT#4	R4	H3_K18ac	9.01409
MCM2-2A#4	R1	H3_K23ac	28.4804
MCM2-2A#1	R1	H3_K23ac	26.8304
MCM2-2A#2	R1	H3_K23ac	39.4633
MCM2-2A#5	R1	H3_K23ac	30.865
MCM2-2A#4	R2	H3_K23ac	28.6596
MCM2-2A#1	R2	H3_K23ac	34.6772
MCM2-2A#2	R2	H3_K23ac	31.805
MCM2-2A#5	R2	H3_K23ac	34.9925
MCM2-2A#4	R3	H3_K23ac	31.1504
MCM2-2A#1	R3	H3_K23ac	34.5805
MCM2-2A#2	R3	H3_K23ac	46.0731
MCM2-2A#5	R3	H3_K23ac	34.8658
MCM2-2A#4	R4	H3_K23ac	21.4219
MCM2-2A#1	R4	H3_K23ac	27.6556
MCM2-2A#2	R4	H3_K23ac	27.0864
MCM2-2A#5	R4	H3_K23ac	23.3726
WT#1	R1	H3_K23ac	40.373
WT#6	R1	H3_K23ac	44.1371
WT#3	R1	H3_K23ac	39.598
WT#4	R1	H3_K23ac	34.652
WT#1	R2	H3_K23ac	40.6395
WT#6	R2	H3_K23ac	34.6776
WT#3	R2	H3_K23ac	48.3333
WT#4	R2	H3_K23ac	34.1866
WT#1	R3	H3_K23ac	32.5839
WT#6	R3	H3_K23ac	32.6962
WT#3	R3	H3_K23ac	35.9036
WT#4	R3	H3_K23ac	45.9231
WT#1	R4	H3_K23ac	31.8103
WT#6	R4	H3_K23ac	32.2666
WT#3	R4	H3_K23ac	38.484
WT#4	R4	H3_K23ac	32.8794
MCM2-2A#4	R1	H3.1_K27_K36_unmodified	4.4519
MCM2-2A#1	R1	H3.1_K27_K36_unmodified	5.59813
MCM2-2A#2	R1	H3.1_K27_K36_unmodified	4.71565
MCM2-2A#5	R1	H3.1_K27_K36_unmodified	4.77319
MCM2-2A#4	R2	H3.1_K27_K36_unmodified	4.97905
MCM2-2A#1	R2	H3.1_K27_K36_unmodified	6.23697
MCM2-2A#2	R2	H3.1_K27_K36_unmodified	5.61468
MCM2-2A#5	R2	H3.1_K27_K36_unmodified	5.65
MCM2-2A#4	R3	H3.1_K27_K36_unmodified	4.95926
MCM2-2A#1	R3	H3.1_K27_K36_unmodified	5.82956
MCM2-2A#2	R3	H3.1_K27_K36_unmodified	5.44006
MCM2-2A#5	R3	H3.1_K27_K36_unmodified	5.90607
MCM2-2A#4	R4	H3.1_K27_K36_unmodified	4.53519
MCM2-2A#1	R4	H3.1_K27_K36_unmodified	5.4939
MCM2-2A#2	R4	H3.1_K27_K36_unmodified	5.08546
MCM2-2A#5	R4	H3.1_K27_K36_unmodified	5.46156
WT#1	R1	H3.1_K27_K36_unmodified	6.40773
WT#6	R1	H3.1_K27_K36_unmodified	6.06153
WT#3	R1	H3.1_K27_K36_unmodified	5.87871
WT#4	R1	H3.1_K27_K36_unmodified	6.23001
WT#1	R2	H3.1_K27_K36_unmodified	6.59537
WT#6	R2	H3.1_K27_K36_unmodified	6.84441
WT#3	R2	H3.1_K27_K36_unmodified	6.50292
WT#4	R2	H3.1_K27_K36_unmodified	6.31886
WT#1	R3	H3.1_K27_K36_unmodified	5.78221
WT#6	R3	H3.1_K27_K36_unmodified	5.47771
WT#3	R3	H3.1_K27_K36_unmodified	6.33613
WT#4	R3	H3.1_K27_K36_unmodified	6.23608
WT#1	R4	H3.1_K27_K36_unmodified	5.24276
WT#6	R4	H3.1_K27_K36_unmodified	5.80357
WT#3	R4	H3.1_K27_K36_unmodified	5.92288
WT#4	R4	H3.1_K27_K36_unmodified	5.58709
MCM2-2A#4	R1	H3.1_K27me1	14.8437
MCM2-2A#1	R1	H3.1_K27me1	17.4374
MCM2-2A#2	R1	H3.1_K27me1	14.595
MCM2-2A#5	R1	H3.1_K27me1	14.2267
MCM2-2A#4	R2	H3.1_K27me1	16.9491
MCM2-2A#1	R2	H3.1_K27me1	18.2425
MCM2-2A#2	R2	H3.1_K27me1	15.9366
MCM2-2A#5	R2	H3.1_K27me1	15.8126
MCM2-2A#4	R3	H3.1_K27me1	16.319
MCM2-2A#1	R3	H3.1_K27me1	17.139
MCM2-2A#2	R3	H3.1_K27me1	16.1047
MCM2-2A#5	R3	H3.1_K27me1	18.2252
MCM2-2A#4	R4	H3.1_K27me1	14.371
MCM2-2A#1	R4	H3.1_K27me1	16.8545
MCM2-2A#2	R4	H3.1_K27me1	15.7035
MCM2-2A#5	R4	H3.1_K27me1	16.3701
WT#1	R1	H3.1_K27me1	21.9013
WT#6	R1	H3.1_K27me1	19.3311
WT#3	R1	H3.1_K27me1	18.8142
WT#4	R1	H3.1_K27me1	19.2869
WT#1	R2	H3.1_K27me1	20.3248
WT#6	R2	H3.1_K27me1	21.2754
WT#3	R2	H3.1_K27me1	19.8221
WT#4	R2	H3.1_K27me1	20.4103
WT#1	R3	H3.1_K27me1	19.3472
WT#6	R3	H3.1_K27me1	19.456
WT#3	R3	H3.1_K27me1	20.0564
WT#4	R3	H3.1_K27me1	19.7229
WT#1	R4	H3.1_K27me1	20.4877
WT#6	R4	H3.1_K27me1	20.7891
WT#3	R4	H3.1_K27me1	19.8261
WT#4	R4	H3.1_K27me1	18.6047
MCM2-2A#4	R1	H3.1_K27me2	59.144
MCM2-2A#1	R1	H3.1_K27me2	57.1654
MCM2-2A#2	R1	H3.1_K27me2	58.2573
MCM2-2A#5	R1	H3.1_K27me2	58.3507
MCM2-2A#4	R2	H3.1_K27me2	56.6185
MCM2-2A#1	R2	H3.1_K27me2	55.5487
MCM2-2A#2	R2	H3.1_K27me2	56.0081
MCM2-2A#5	R2	H3.1_K27me2	56.138
MCM2-2A#4	R3	H3.1_K27me2	57.9801
MCM2-2A#1	R3	H3.1_K27me2	57.3018
MCM2-2A#2	R3	H3.1_K27me2	57.2383
MCM2-2A#5	R3	H3.1_K27me2	55.6661
MCM2-2A#4	R4	H3.1_K27me2	58.2403
MCM2-2A#1	R4	H3.1_K27me2	57.3291
MCM2-2A#2	R4	H3.1_K27me2	57.9077
MCM2-2A#5	R4	H3.1_K27me2	56.3741
WT#1	R1	H3.1_K27me2	51.8347
WT#6	R1	H3.1_K27me2	54.2821
WT#3	R1	H3.1_K27me2	56.2083
WT#4	R1	H3.1_K27me2	54.8174
WT#1	R2	H3.1_K27me2	53.9453
WT#6	R2	H3.1_K27me2	52.6332
WT#3	R2	H3.1_K27me2	54.1594
WT#4	R2	H3.1_K27me2	52.9525
WT#1	R3	H3.1_K27me2	55.2553
WT#6	R3	H3.1_K27me2	55.5742
WT#3	R3	H3.1_K27me2	54.4393
WT#4	R3	H3.1_K27me2	53.9808
WT#1	R4	H3.1_K27me2	54.153
WT#6	R4	H3.1_K27me2	54.0175
WT#3	R4	H3.1_K27me2	55.1366
WT#4	R4	H3.1_K27me2	55.3998
MCM2-2A#4	R1	H3.1_K27me3	16.3918
MCM2-2A#1	R1	H3.1_K27me3	14.2823
MCM2-2A#2	R1	H3.1_K27me3	17.8967
MCM2-2A#5	R1	H3.1_K27me3	17.8713
MCM2-2A#4	R2	H3.1_K27me3	15.8563
MCM2-2A#1	R2	H3.1_K27me3	14.5784
MCM2-2A#2	R2	H3.1_K27me3	17.3107
MCM2-2A#5	R2	H3.1_K27me3	17.1893
MCM2-2A#4	R3	H3.1_K27me3	15.6299
MCM2-2A#1	R3	H3.1_K27me3	14.5915
MCM2-2A#2	R3	H3.1_K27me3	16.0931
MCM2-2A#5	R3	H3.1_K27me3	14.2958
MCM2-2A#4	R4	H3.1_K27me3	17.3114
MCM2-2A#1	R4	H3.1_K27me3	15.3559
MCM2-2A#2	R4	H3.1_K27me3	16.5795
MCM2-2A#5	R4	H3.1_K27me3	16.5319
WT#1	R1	H3.1_K27me3	11.9732
WT#6	R1	H3.1_K27me3	12.468
WT#3	R1	H3.1_K27me3	11.7254
WT#4	R1	H3.1_K27me3	12.4305
WT#1	R2	H3.1_K27me3	12.4038
WT#6	R2	H3.1_K27me3	12.2238
WT#3	R2	H3.1_K27me3	11.7931
WT#4	R2	H3.1_K27me3	13.2079
WT#1	R3	H3.1_K27me3	12.9668
WT#6	R3	H3.1_K27me3	12.5154
WT#3	R3	H3.1_K27me3	11.8897
WT#4	R3	H3.1_K27me3	13.1305
WT#1	R4	H3.1_K27me3	13.1652
WT#6	R4	H3.1_K27me3	12.1989
WT#3	R4	H3.1_K27me3	12.6176
WT#4	R4	H3.1_K27me3	13.5111
MCM2-2A#4	R1	H3.1_K27ac	0.127257
MCM2-2A#1	R1	H3.1_K27ac	0.165903
MCM2-2A#2	R1	H3.1_K27ac	0.0507358
MCM2-2A#5	R1	H3.1_K27ac	0.168284
MCM2-2A#4	R2	H3.1_K27ac	0.0604915
MCM2-2A#1	R2	H3.1_K27ac	0.162244
MCM2-2A#2	R2	H3.1_K27ac	0.225883
MCM2-2A#5	R2	H3.1_K27ac	0.200017
MCM2-2A#4	R3	H3.1_K27ac	0.135735
MCM2-2A#1	R3	H3.1_K27ac	0.0894586
MCM2-2A#2	R3	H3.1_K27ac	0.0810792
MCM2-2A#5	R3	H3.1_K27ac	0.0579631
MCM2-2A#4	R4	H3.1_K27ac	0.117997
MCM2-2A#1	R4	H3.1_K27ac	0.170169
MCM2-2A#2	R4	H3.1_K27ac	0.225831
MCM2-2A#5	R4	H3.1_K27ac	0.195348
WT#1	R1	H3.1_K27ac	0.159812
WT#6	R1	H3.1_K27ac	0.158028
WT#3	R1	H3.1_K27ac	0.135608
WT#4	R1	H3.1_K27ac	0.204639
WT#1	R2	H3.1_K27ac	0.104544
WT#6	R2	H3.1_K27ac	0.11457
WT#3	R2	H3.1_K27ac	0.0380347
WT#4	R2	H3.1_K27ac	0.119615
WT#1	R3	H3.1_K27ac	0.160489
WT#6	R3	H3.1_K27ac	0.130684
WT#3	R3	H3.1_K27ac	0.203674
WT#4	R3	H3.1_K27ac	0.0395813
WT#1	R4	H3.1_K27ac	0.0568412
WT#6	R4	H3.1_K27ac	0.146006
WT#3	R4	H3.1_K27ac	0.174556
WT#4	R4	H3.1_K27ac	0.188933
MCM2-2A#4	R1	H3.1_K36me1	19.1575
MCM2-2A#1	R1	H3.1_K36me1	19.8714
MCM2-2A#2	R1	H3.1_K36me1	20.6598
MCM2-2A#5	R1	H3.1_K36me1	19.2218
MCM2-2A#4	R2	H3.1_K36me1	20.0029
MCM2-2A#1	R2	H3.1_K36me1	19.8837
MCM2-2A#2	R2	H3.1_K36me1	19.973
MCM2-2A#5	R2	H3.1_K36me1	18.5883
MCM2-2A#4	R3	H3.1_K36me1	19.8143
MCM2-2A#1	R3	H3.1_K36me1	20.1796
MCM2-2A#2	R3	H3.1_K36me1	20.3484
MCM2-2A#5	R3	H3.1_K36me1	20.3872
MCM2-2A#4	R4	H3.1_K36me1	17.7405
MCM2-2A#1	R4	H3.1_K36me1	19.9436
MCM2-2A#2	R4	H3.1_K36me1	19.3192
MCM2-2A#5	R4	H3.1_K36me1	20.038
WT#1	R1	H3.1_K36me1	22.4851
WT#6	R1	H3.1_K36me1	23.0455
WT#3	R1	H3.1_K36me1	20.0268
WT#4	R1	H3.1_K36me1	20.8971
WT#1	R2	H3.1_K36me1	20.6712
WT#6	R2	H3.1_K36me1	20.6602
WT#3	R2	H3.1_K36me1	19.7839
WT#4	R2	H3.1_K36me1	21.4452
WT#1	R3	H3.1_K36me1	20.5272
WT#6	R3	H3.1_K36me1	20.0611
WT#3	R3	H3.1_K36me1	20.6934
WT#4	R3	H3.1_K36me1	20.4819
WT#1	R4	H3.1_K36me1	20.6437
WT#6	R4	H3.1_K36me1	20.7539
WT#3	R4	H3.1_K36me1	20.318
WT#4	R4	H3.1_K36me1	21.1353
MCM2-2A#4	R1	H3.1_K36me2	57.3538
MCM2-2A#1	R1	H3.1_K36me2	54.6376
MCM2-2A#2	R1	H3.1_K36me2	54.4902
MCM2-2A#5	R1	H3.1_K36me2	55.0747
MCM2-2A#4	R2	H3.1_K36me2	56.7775
MCM2-2A#1	R2	H3.1_K36me2	51.7176
MCM2-2A#2	R2	H3.1_K36me2	52.8704
MCM2-2A#5	R2	H3.1_K36me2	55.4422
MCM2-2A#4	R3	H3.1_K36me2	55.6191
MCM2-2A#1	R3	H3.1_K36me2	52.7894
MCM2-2A#2	R3	H3.1_K36me2	53.4877
MCM2-2A#5	R3	H3.1_K36me2	54.1204
MCM2-2A#4	R4	H3.1_K36me2	56.9714
MCM2-2A#1	R4	H3.1_K36me2	53.3836
MCM2-2A#2	R4	H3.1_K36me2	55.1461
MCM2-2A#5	R4	H3.1_K36me2	55.2565
WT#1	R1	H3.1_K36me2	52.2838
WT#6	R1	H3.1_K36me2	51.9031
WT#3	R1	H3.1_K36me2	55.4401
WT#4	R1	H3.1_K36me2	53.7124
WT#1	R2	H3.1_K36me2	51.874
WT#6	R2	H3.1_K36me2	51.6367
WT#3	R2	H3.1_K36me2	54.1912
WT#4	R2	H3.1_K36me2	52.898
WT#1	R3	H3.1_K36me2	52.9038
WT#6	R3	H3.1_K36me2	55.3806
WT#3	R3	H3.1_K36me2	52.5396
WT#4	R3	H3.1_K36me2	53.0886
WT#1	R4	H3.1_K36me2	54.4301
WT#6	R4	H3.1_K36me2	54.0755
WT#3	R4	H3.1_K36me2	52.9724
WT#4	R4	H3.1_K36me2	53.5557
MCM2-2A#4	R1	H3.1_K36me3	3.80937
MCM2-2A#1	R1	H3.1_K36me3	3.06805
MCM2-2A#2	R1	H3.1_K36me3	3.48271
MCM2-2A#5	R1	H3.1_K36me3	3.96907
MCM2-2A#4	R2	H3.1_K36me3	3.52045
MCM2-2A#1	R2	H3.1_K36me3	4.5708
MCM2-2A#2	R2	H3.1_K36me3	4.41717
MCM2-2A#5	R2	H3.1_K36me3	3.23182
MCM2-2A#4	R3	H3.1_K36me3	3.08666
MCM2-2A#1	R3	H3.1_K36me3	3.18218
MCM2-2A#2	R3	H3.1_K36me3	3.58589
MCM2-2A#5	R3	H3.1_K36me3	3.36527
MCM2-2A#4	R4	H3.1_K36me3	4.22094
MCM2-2A#1	R4	H3.1_K36me3	3.20504
MCM2-2A#2	R4	H3.1_K36me3	3.19935
MCM2-2A#5	R4	H3.1_K36me3	2.84936
WT#1	R1	H3.1_K36me3	3.31572
WT#6	R1	H3.1_K36me3	3.39166
WT#3	R1	H3.1_K36me3	3.03535
WT#4	R1	H3.1_K36me3	3.05226
WT#1	R2	H3.1_K36me3	4.37243
WT#6	R2	H3.1_K36me3	3.4075
WT#3	R2	H3.1_K36me3	3.97189
WT#4	R2	H3.1_K36me3	3.69208
WT#1	R3	H3.1_K36me3	4.00256
WT#6	R3	H3.1_K36me3	3.90583
WT#3	R3	H3.1_K36me3	3.19217
WT#4	R3	H3.1_K36me3	3.7919
WT#1	R4	H3.1_K36me3	4.16787
WT#6	R4	H3.1_K36me3	3.6934
WT#3	R4	H3.1_K36me3	3.2413
WT#4	R4	H3.1_K36me3	3.60745
MCM2-2A#4	R1	H3.1_K36ac	0.00252214
MCM2-2A#1	R1	H3.1_K36ac	0.00555851
MCM2-2A#2	R1	H3.1_K36ac	0.00368975
MCM2-2A#5	R1	H3.1_K36ac	0.00325951
MCM2-2A#4	R2	H3.1_K36ac	0.00129239
MCM2-2A#1	R2	H3.1_K36ac	0.00519343
MCM2-2A#2	R2	H3.1_K36ac	0.00557383
MCM2-2A#5	R2	H3.1_K36ac	0.0173091
MCM2-2A#4	R3	H3.1_K36ac	0.00408908
MCM2-2A#1	R3	H3.1_K36ac	0.00850663
MCM2-2A#2	R3	H3.1_K36ac	0.00649011
MCM2-2A#5	R3	H3.1_K36ac	0.00492337
MCM2-2A#4	R4	H3.1_K36ac	0.00434057
MCM2-2A#1	R4	H3.1_K36ac	0.00405743
MCM2-2A#2	R4	H3.1_K36ac	0.00657095
MCM2-2A#5	R4	H3.1_K36ac	0.0070595
WT#1	R1	H3.1_K36ac	0.00615961
WT#6	R1	H3.1_K36ac	0.00334118
WT#3	R1	H3.1_K36ac	0.00402571
WT#4	R1	H3.1_K36ac	0.00482643
WT#1	R2	H3.1_K36ac	0.0035441
WT#6	R2	H3.1_K36ac	0.00472618
WT#3	R2	H3.1_K36ac	0.00366915
WT#4	R2	H3.1_K36ac	0.00211351
WT#1	R3	H3.1_K36ac	0.0024982
WT#6	R3	H3.1_K36ac	0.00413864
WT#3	R3	H3.1_K36ac	0.00338144
WT#4	R3	H3.1_K36ac	0.00526896
WT#1	R4	H3.1_K36ac	0.00524286
WT#6	R4	H3.1_K36ac	0.00227991
WT#3	R4	H3.1_K36ac	0.00487338
WT#4	R4	H3.1_K36ac	0.00299143
MCM2-2A#4	R1	H3_K79_unmodified	90.2503
MCM2-2A#1	R1	H3_K79_unmodified	89.6728
MCM2-2A#2	R1	H3_K79_unmodified	88.9139
MCM2-2A#5	R1	H3_K79_unmodified	88.184
MCM2-2A#4	R2	H3_K79_unmodified	91.1289
MCM2-2A#1	R2	H3_K79_unmodified	89.7928
MCM2-2A#2	R2	H3_K79_unmodified	89.1087
MCM2-2A#5	R2	H3_K79_unmodified	89.3301
MCM2-2A#4	R3	H3_K79_unmodified	90.0472
MCM2-2A#1	R3	H3_K79_unmodified	90.0644
MCM2-2A#2	R3	H3_K79_unmodified	88.64
MCM2-2A#5	R3	H3_K79_unmodified	87.3272
MCM2-2A#4	R4	H3_K79_unmodified	90.0412
MCM2-2A#1	R4	H3_K79_unmodified	89.6481
MCM2-2A#2	R4	H3_K79_unmodified	88.8196
MCM2-2A#5	R4	H3_K79_unmodified	89.5732
WT#1	R1	H3_K79_unmodified	91.2855
WT#6	R1	H3_K79_unmodified	91.6197
WT#3	R1	H3_K79_unmodified	92.3025
WT#4	R1	H3_K79_unmodified	90.9918
WT#1	R2	H3_K79_unmodified	91.7794
WT#6	R2	H3_K79_unmodified	91.371
WT#3	R2	H3_K79_unmodified	93.088
WT#4	R2	H3_K79_unmodified	91.107
WT#1	R3	H3_K79_unmodified	91.3256
WT#6	R3	H3_K79_unmodified	90.631
WT#3	R3	H3_K79_unmodified	92.0227
WT#4	R3	H3_K79_unmodified	90.3555
WT#1	R4	H3_K79_unmodified	90.9118
WT#6	R4	H3_K79_unmodified	90.6334
WT#3	R4	H3_K79_unmodified	91.5658
WT#4	R4	H3_K79_unmodified	91.0394
MCM2-2A#4	R1	H3_K79me1	8.66543
MCM2-2A#1	R1	H3_K79me1	9.33044
MCM2-2A#2	R1	H3_K79me1	9.79059
MCM2-2A#5	R1	H3_K79me1	10.1806
MCM2-2A#4	R2	H3_K79me1	7.92916
MCM2-2A#1	R2	H3_K79me1	9.50882
MCM2-2A#2	R2	H3_K79me1	9.87094
MCM2-2A#5	R2	H3_K79me1	9.54827
MCM2-2A#4	R3	H3_K79me1	9.37313
MCM2-2A#1	R3	H3_K79me1	9.08855
MCM2-2A#2	R3	H3_K79me1	10.1947
MCM2-2A#5	R3	H3_K79me1	11.4721
MCM2-2A#4	R4	H3_K79me1	8.86788
MCM2-2A#1	R4	H3_K79me1	9.16742
MCM2-2A#2	R4	H3_K79me1	9.82921
MCM2-2A#5	R4	H3_K79me1	9.34214
WT#1	R1	H3_K79me1	8.15999
WT#6	R1	H3_K79me1	7.98415
WT#3	R1	H3_K79me1	6.98059
WT#4	R1	H3_K79me1	8.38301
WT#1	R2	H3_K79me1	7.75773
WT#6	R2	H3_K79me1	8.01897
WT#3	R2	H3_K79me1	6.56857
WT#4	R2	H3_K79me1	8.32946
WT#1	R3	H3_K79me1	8.03183
WT#6	R3	H3_K79me1	8.59354
WT#3	R3	H3_K79me1	7.22806
WT#4	R3	H3_K79me1	9.07696
WT#1	R4	H3_K79me1	8.42847
WT#6	R4	H3_K79me1	8.73317
WT#3	R4	H3_K79me1	7.8012
WT#4	R4	H3_K79me1	8.32993
MCM2-2A#4	R1	H3_K79me2	1.07464
MCM2-2A#1	R1	H3_K79me2	0.979236
MCM2-2A#2	R1	H3_K79me2	1.27455
MCM2-2A#5	R1	H3_K79me2	1.62781
MCM2-2A#4	R2	H3_K79me2	0.938517
MCM2-2A#1	R2	H3_K79me2	0.691108
MCM2-2A#2	R2	H3_K79me2	1.01212
MCM2-2A#5	R2	H3_K79me2	1.11735
MCM2-2A#4	R3	H3_K79me2	0.573162
MCM2-2A#1	R3	H3_K79me2	0.835346
MCM2-2A#2	R3	H3_K79me2	1.1538
MCM2-2A#5	R3	H3_K79me2	1.18121
MCM2-2A#4	R4	H3_K79me2	1.0528
MCM2-2A#1	R4	H3_K79me2	1.1557
MCM2-2A#2	R4	H3_K79me2	1.32674
MCM2-2A#5	R4	H3_K79me2	1.04268
WT#1	R1	H3_K79me2	0.551107
WT#6	R1	H3_K79me2	0.389194
WT#3	R1	H3_K79me2	0.71104
WT#4	R1	H3_K79me2	0.616549
WT#1	R2	H3_K79me2	0.45632
WT#6	R2	H3_K79me2	0.604306
WT#3	R2	H3_K79me2	0.330737
WT#4	R2	H3_K79me2	0.530389
WT#1	R3	H3_K79me2	0.632823
WT#6	R3	H3_K79me2	0.759688
WT#3	R3	H3_K79me2	0.741324
WT#4	R3	H3_K79me2	0.556307
WT#1	R4	H3_K79me2	0.649492
WT#6	R4	H3_K79me2	0.624448
WT#3	R4	H3_K79me2	0.61689
WT#4	R4	H3_K79me2	0.621033
MCM2-2A#4	R1	H3_K79me3	NA
MCM2-2A#1	R1	H3_K79me3	0.00728504
MCM2-2A#2	R1	H3_K79me3	0.0118545
MCM2-2A#5	R1	H3_K79me3	0.00470092
MCM2-2A#4	R2	H3_K79me3	0.00278776
MCM2-2A#1	R2	H3_K79me3	0.000814525
MCM2-2A#2	R2	H3_K79me3	0.00577173
MCM2-2A#5	R2	H3_K79me3	0.00096264
MCM2-2A#4	R3	H3_K79me3	NA
MCM2-2A#1	R3	H3_K79me3	0.00312101
MCM2-2A#2	R3	H3_K79me3	0.00107094
MCM2-2A#5	R3	H3_K79me3	0.0143277
MCM2-2A#4	R4	H3_K79me3	0.0380857
MCM2-2A#1	R4	H3_K79me3	0.0280737
MCM2-2A#2	R4	H3_K79me3	0.0156552
MCM2-2A#5	R4	H3_K79me3	0.041589
WT#1	R1	H3_K79me3	0.00263089
WT#6	R1	H3_K79me3	0.00260653
WT#3	R1	H3_K79me3	0.00378499
WT#4	R1	H3_K79me3	NA
WT#1	R2	H3_K79me3	0.000527326
WT#6	R2	H3_K79me3	0.00168638
WT#3	R2	H3_K79me3	0.00300273
WT#4	R2	H3_K79me3	0.0302204
WT#1	R3	H3_K79me3	0.00368661
WT#6	R3	H3_K79me3	0.0118387
WT#3	R3	H3_K79me3	0.00298725
WT#4	R3	H3_K79me3	0.0033277
WT#1	R4	H3_K79me3	0.00359166
WT#6	R4	H3_K79me3	0.00406334
WT#3	R4	H3_K79me3	0.00347533
WT#4	R4	H3_K79me3	0.00702963
MCM2-2A#4	R1	H3_K79ac	0.00958015
MCM2-2A#1	R1	H3_K79ac	0.0102858
MCM2-2A#2	R1	H3_K79ac	0.00909133
MCM2-2A#5	R1	H3_K79ac	0.00283382
MCM2-2A#4	R2	H3_K79ac	0.000619915
MCM2-2A#1	R2	H3_K79ac	0.00641771
MCM2-2A#2	R2	H3_K79ac	0.00250721
MCM2-2A#5	R2	H3_K79ac	0.0033191
MCM2-2A#4	R3	H3_K79ac	0.00651361
MCM2-2A#1	R3	H3_K79ac	0.00857123
MCM2-2A#2	R3	H3_K79ac	0.0103938
MCM2-2A#5	R3	H3_K79ac	0.00518371
MCM2-2A#4	R4	H3_K79ac	NA
MCM2-2A#1	R4	H3_K79ac	0.000677457
MCM2-2A#2	R4	H3_K79ac	0.00877413
MCM2-2A#5	R4	H3_K79ac	0.000392269
WT#1	R1	H3_K79ac	0.00075507
WT#6	R1	H3_K79ac	0.0043182
WT#3	R1	H3_K79ac	0.00206269
WT#4	R1	H3_K79ac	0.00860664
WT#1	R2	H3_K79ac	0.00603345
WT#6	R2	H3_K79ac	0.00399568
WT#3	R2	H3_K79ac	0.00969691
WT#4	R2	H3_K79ac	0.00291362
WT#1	R3	H3_K79ac	0.00604891
WT#6	R3	H3_K79ac	0.00398337
WT#3	R3	H3_K79ac	0.00489189
WT#4	R3	H3_K79ac	0.00794302
WT#1	R4	H3_K79ac	0.00662793
WT#6	R4	H3_K79ac	0.00494994
WT#3	R4	H3_K79ac	0.0126858
WT#4	R4	H3_K79ac	0.00263859
MCM2-2A#4	R1	H4_4-17_unmodified	66.1673
MCM2-2A#1	R1	H4_4-17_unmodified	61.7081
MCM2-2A#2	R1	H4_4-17_unmodified	63.9906
MCM2-2A#5	R1	H4_4-17_unmodified	65.7059
MCM2-2A#4	R2	H4_4-17_unmodified	62.9263
MCM2-2A#1	R2	H4_4-17_unmodified	62.0316
MCM2-2A#2	R2	H4_4-17_unmodified	63.219
MCM2-2A#5	R2	H4_4-17_unmodified	62.2783
MCM2-2A#4	R3	H4_4-17_unmodified	60.8978
MCM2-2A#1	R3	H4_4-17_unmodified	60.4252
MCM2-2A#2	R3	H4_4-17_unmodified	63.6032
MCM2-2A#5	R3	H4_4-17_unmodified	63.5293
MCM2-2A#4	R4	H4_4-17_unmodified	66.1555
MCM2-2A#1	R4	H4_4-17_unmodified	62.4686
MCM2-2A#2	R4	H4_4-17_unmodified	63.0981
MCM2-2A#5	R4	H4_4-17_unmodified	64.2389
WT#1	R1	H4_4-17_unmodified	58.1846
WT#6	R1	H4_4-17_unmodified	60.8675
WT#3	R1	H4_4-17_unmodified	55.2588
WT#4	R1	H4_4-17_unmodified	53.0432
WT#1	R2	H4_4-17_unmodified	55.3647
WT#6	R2	H4_4-17_unmodified	58.3459
WT#3	R2	H4_4-17_unmodified	57.26
WT#4	R2	H4_4-17_unmodified	55.8546
WT#1	R3	H4_4-17_unmodified	57.8356
WT#6	R3	H4_4-17_unmodified	56.1252
WT#3	R3	H4_4-17_unmodified	53.1793
WT#4	R3	H4_4-17_unmodified	56.9712
WT#1	R4	H4_4-17_unmodified	64.5391
WT#6	R4	H4_4-17_unmodified	65.3155
WT#3	R4	H4_4-17_unmodified	62.3363
WT#4	R4	H4_4-17_unmodified	60.1245
MCM2-2A#4	R1	H4_4-17_1ac	23.4681
MCM2-2A#1	R1	H4_4-17_1ac	26.6044
MCM2-2A#2	R1	H4_4-17_1ac	24.7363
MCM2-2A#5	R1	H4_4-17_1ac	23.3132
MCM2-2A#4	R2	H4_4-17_1ac	25.4916
MCM2-2A#1	R2	H4_4-17_1ac	25.9464
MCM2-2A#2	R2	H4_4-17_1ac	25.0255
MCM2-2A#5	R2	H4_4-17_1ac	26.1547
MCM2-2A#4	R3	H4_4-17_1ac	26.1885
MCM2-2A#1	R3	H4_4-17_1ac	26.8645
MCM2-2A#2	R3	H4_4-17_1ac	25.4651
MCM2-2A#5	R3	H4_4-17_1ac	25.8428
MCM2-2A#4	R4	H4_4-17_1ac	23.5652
MCM2-2A#1	R4	H4_4-17_1ac	26.4872
MCM2-2A#2	R4	H4_4-17_1ac	25.3114
MCM2-2A#5	R4	H4_4-17_1ac	25.2703
WT#1	R1	H4_4-17_1ac	28.0274
WT#6	R1	H4_4-17_1ac	25.6354
WT#3	R1	H4_4-17_1ac	29.5074
WT#4	R1	H4_4-17_1ac	31.1979
WT#1	R2	H4_4-17_1ac	29.2233
WT#6	R2	H4_4-17_1ac	28.6069
WT#3	R2	H4_4-17_1ac	28.2853
WT#4	R2	H4_4-17_1ac	29.125
WT#1	R3	H4_4-17_1ac	28.984
WT#6	R3	H4_4-17_1ac	29.815
WT#3	R3	H4_4-17_1ac	31.1276
WT#4	R3	H4_4-17_1ac	28.3127
WT#1	R4	H4_4-17_1ac	25.5815
WT#6	R4	H4_4-17_1ac	24.4429
WT#3	R4	H4_4-17_1ac	26.7163
WT#4	R4	H4_4-17_1ac	27.9493
MCM2-2A#4	R1	H4_4-17_2ac	7.89558
MCM2-2A#1	R1	H4_4-17_2ac	9.08138
MCM2-2A#2	R1	H4_4-17_2ac	8.68033
MCM2-2A#5	R1	H4_4-17_2ac	8.3578
MCM2-2A#4	R2	H4_4-17_2ac	8.73807
MCM2-2A#1	R2	H4_4-17_2ac	9.2256
MCM2-2A#2	R2	H4_4-17_2ac	8.99055
MCM2-2A#5	R2	H4_4-17_2ac	8.83678
MCM2-2A#4	R3	H4_4-17_2ac	9.68934
MCM2-2A#1	R3	H4_4-17_2ac	9.66139
MCM2-2A#2	R3	H4_4-17_2ac	8.42169
MCM2-2A#5	R3	H4_4-17_2ac	8.22207
MCM2-2A#4	R4	H4_4-17_2ac	8.02015
MCM2-2A#1	R4	H4_4-17_2ac	8.67893
MCM2-2A#2	R4	H4_4-17_2ac	9.03201
MCM2-2A#5	R4	H4_4-17_2ac	8.25215
WT#1	R1	H4_4-17_2ac	10.6208
WT#6	R1	H4_4-17_2ac	10.2377
WT#3	R1	H4_4-17_2ac	11.2606
WT#4	R1	H4_4-17_2ac	12.0284
WT#1	R2	H4_4-17_2ac	11.5007
WT#6	R2	H4_4-17_2ac	9.93093
WT#3	R2	H4_4-17_2ac	10.9757
WT#4	R2	H4_4-17_2ac	11.4432
WT#1	R3	H4_4-17_2ac	10.0846
WT#6	R3	H4_4-17_2ac	10.5138
WT#3	R3	H4_4-17_2ac	11.7722
WT#4	R3	H4_4-17_2ac	11.1698
WT#1	R4	H4_4-17_2ac	7.75105
WT#6	R4	H4_4-17_2ac	8.03022
WT#3	R4	H4_4-17_2ac	8.39005
WT#4	R4	H4_4-17_2ac	9.17804
MCM2-2A#4	R1	H4_4-17_3ac	2.01526
MCM2-2A#1	R1	H4_4-17_3ac	2.1507
MCM2-2A#2	R1	H4_4-17_3ac	2.17574
MCM2-2A#5	R1	H4_4-17_3ac	2.14231
MCM2-2A#4	R2	H4_4-17_3ac	2.33409
MCM2-2A#1	R2	H4_4-17_3ac	2.36569
MCM2-2A#2	R2	H4_4-17_3ac	2.32075
MCM2-2A#5	R2	H4_4-17_3ac	2.29342
MCM2-2A#4	R3	H4_4-17_3ac	2.67504
MCM2-2A#1	R3	H4_4-17_3ac	2.5514
MCM2-2A#2	R3	H4_4-17_3ac	2.13312
MCM2-2A#5	R3	H4_4-17_3ac	2.0197
MCM2-2A#4	R4	H4_4-17_3ac	1.87775
MCM2-2A#1	R4	H4_4-17_3ac	2.00462
MCM2-2A#2	R4	H4_4-17_3ac	2.17644
MCM2-2A#5	R4	H4_4-17_3ac	1.88301
WT#1	R1	H4_4-17_3ac	2.64008
WT#6	R1	H4_4-17_3ac	2.72363
WT#3	R1	H4_4-17_3ac	3.18618
WT#4	R1	H4_4-17_3ac	3.09219
WT#1	R2	H4_4-17_3ac	3.23868
WT#6	R2	H4_4-17_3ac	2.621
WT#3	R2	H4_4-17_3ac	2.89558
WT#4	R2	H4_4-17_3ac	2.93203
WT#1	R3	H4_4-17_3ac	2.56574
WT#6	R3	H4_4-17_3ac	2.92271
WT#3	R3	H4_4-17_3ac	3.25544
WT#4	R3	H4_4-17_3ac	2.96083
WT#1	R4	H4_4-17_3ac	1.81162
WT#6	R4	H4_4-17_3ac	1.87548
WT#3	R4	H4_4-17_3ac	2.17091
WT#4	R4	H4_4-17_3ac	2.31593
MCM2-2A#4	R1	H4_4-17_4ac	0.453748
MCM2-2A#1	R1	H4_4-17_4ac	0.455409
MCM2-2A#2	R1	H4_4-17_4ac	0.416982
MCM2-2A#5	R1	H4_4-17_4ac	0.480751
MCM2-2A#4	R2	H4_4-17_4ac	0.509919
MCM2-2A#1	R2	H4_4-17_4ac	0.430701
MCM2-2A#2	R2	H4_4-17_4ac	0.444212
MCM2-2A#5	R2	H4_4-17_4ac	0.436798
MCM2-2A#4	R3	H4_4-17_4ac	0.549307
MCM2-2A#1	R3	H4_4-17_4ac	0.497505
MCM2-2A#2	R3	H4_4-17_4ac	0.376912
MCM2-2A#5	R3	H4_4-17_4ac	0.386172
MCM2-2A#4	R4	H4_4-17_4ac	0.381334
MCM2-2A#1	R4	H4_4-17_4ac	0.360622
MCM2-2A#2	R4	H4_4-17_4ac	0.382046
MCM2-2A#5	R4	H4_4-17_4ac	0.355621
WT#1	R1	H4_4-17_4ac	0.5271
WT#6	R1	H4_4-17_4ac	0.53571
WT#3	R1	H4_4-17_4ac	0.786998
WT#4	R1	H4_4-17_4ac	0.63831
WT#1	R2	H4_4-17_4ac	0.672572
WT#6	R2	H4_4-17_4ac	0.495247
WT#3	R2	H4_4-17_4ac	0.58348
WT#4	R2	H4_4-17_4ac	0.645268
WT#1	R3	H4_4-17_4ac	0.530017
WT#6	R3	H4_4-17_4ac	0.623324
WT#3	R3	H4_4-17_4ac	0.665413
WT#4	R3	H4_4-17_4ac	0.585496
WT#1	R4	H4_4-17_4ac	0.316771
WT#6	R4	H4_4-17_4ac	0.335908
WT#3	R4	H4_4-17_4ac	0.38647
WT#4	R4	H4_4-17_4ac	0.432226
MCM2-2A#4	R1	H4_K20_unmodified	36.9868
MCM2-2A#1	R1	H4_K20_unmodified	31.6388
MCM2-2A#2	R1	H4_K20_unmodified	39.601
MCM2-2A#5	R1	H4_K20_unmodified	37.9507
MCM2-2A#4	R2	H4_K20_unmodified	39.7355
MCM2-2A#1	R2	H4_K20_unmodified	37.4321
MCM2-2A#2	R2	H4_K20_unmodified	34.3394
MCM2-2A#5	R2	H4_K20_unmodified	38.4714
MCM2-2A#4	R3	H4_K20_unmodified	41.9517
MCM2-2A#1	R3	H4_K20_unmodified	35.5536
MCM2-2A#2	R3	H4_K20_unmodified	37.2371
MCM2-2A#5	R3	H4_K20_unmodified	39.1813
MCM2-2A#4	R4	H4_K20_unmodified	37.6243
MCM2-2A#1	R4	H4_K20_unmodified	34.3893
MCM2-2A#2	R4	H4_K20_unmodified	34.6497
MCM2-2A#5	R4	H4_K20_unmodified	38.4838
WT#1	R1	H4_K20_unmodified	31.8276
WT#6	R1	H4_K20_unmodified	30.2501
WT#3	R1	H4_K20_unmodified	32.7523
WT#4	R1	H4_K20_unmodified	32.745
WT#1	R2	H4_K20_unmodified	39.3918
WT#6	R2	H4_K20_unmodified	36.6809
WT#3	R2	H4_K20_unmodified	35.5545
WT#4	R2	H4_K20_unmodified	37.0821
WT#1	R3	H4_K20_unmodified	33.5185
WT#6	R3	H4_K20_unmodified	35.5831
WT#3	R3	H4_K20_unmodified	35.247
WT#4	R3	H4_K20_unmodified	35.5197
WT#1	R4	H4_K20_unmodified	39.5907
WT#6	R4	H4_K20_unmodified	38.8071
WT#3	R4	H4_K20_unmodified	37.2271
WT#4	R4	H4_K20_unmodified	36.906
MCM2-2A#4	R1	H4_K20me1	25.8671
MCM2-2A#1	R1	H4_K20me1	28.0625
MCM2-2A#2	R1	H4_K20me1	33.7731
MCM2-2A#5	R1	H4_K20me1	23.5062
MCM2-2A#4	R2	H4_K20me1	31.5929
MCM2-2A#1	R2	H4_K20me1	33.3085
MCM2-2A#2	R2	H4_K20me1	29.0701
MCM2-2A#5	R2	H4_K20me1	30.6272
MCM2-2A#4	R3	H4_K20me1	36.6536
MCM2-2A#1	R3	H4_K20me1	34.0362
MCM2-2A#2	R3	H4_K20me1	33.3208
MCM2-2A#5	R3	H4_K20me1	32.2609
MCM2-2A#4	R4	H4_K20me1	24.2775
MCM2-2A#1	R4	H4_K20me1	29.8544
MCM2-2A#2	R4	H4_K20me1	27.4206
MCM2-2A#5	R4	H4_K20me1	31.0302
WT#1	R1	H4_K20me1	37.3684
WT#6	R1	H4_K20me1	30.2812
WT#3	R1	H4_K20me1	26.4844
WT#4	R1	H4_K20me1	29.1334
WT#1	R2	H4_K20me1	36.5991
WT#6	R2	H4_K20me1	29.4766
WT#3	R2	H4_K20me1	30.0457
WT#4	R2	H4_K20me1	32.2598
WT#1	R3	H4_K20me1	34.7095
WT#6	R3	H4_K20me1	33.3361
WT#3	R3	H4_K20me1	32.273
WT#4	R3	H4_K20me1	36.3541
WT#1	R4	H4_K20me1	32.8584
WT#6	R4	H4_K20me1	33.4903
WT#3	R4	H4_K20me1	29.5256
WT#4	R4	H4_K20me1	32.6065
MCM2-2A#4	R1	H4_K20me2	35.5413
MCM2-2A#1	R1	H4_K20me2	39.39
MCM2-2A#2	R1	H4_K20me2	25.6306
MCM2-2A#5	R1	H4_K20me2	37.5546
MCM2-2A#4	R2	H4_K20me2	27.7936
MCM2-2A#1	R2	H4_K20me2	28.4032
MCM2-2A#2	R2	H4_K20me2	35.6384
MCM2-2A#5	R2	H4_K20me2	30.0575
MCM2-2A#4	R3	H4_K20me2	19.7811
MCM2-2A#1	R3	H4_K20me2	29.2493
MCM2-2A#2	R3	H4_K20me2	28.5602
MCM2-2A#5	R3	H4_K20me2	27.819
MCM2-2A#4	R4	H4_K20me2	36.9737
MCM2-2A#1	R4	H4_K20me2	34.7038
MCM2-2A#2	R4	H4_K20me2	36.6863
MCM2-2A#5	R4	H4_K20me2	29.7733
WT#1	R1	H4_K20me2	29.9909
WT#6	R1	H4_K20me2	38.5564
WT#3	R1	H4_K20me2	39.7284
WT#4	R1	H4_K20me2	37.1191
WT#1	R2	H4_K20me2	23.2822
WT#6	R2	H4_K20me2	32.6369
WT#3	R2	H4_K20me2	33.4663
WT#4	R2	H4_K20me2	29.9843
WT#1	R3	H4_K20me2	30.8061
WT#6	R3	H4_K20me2	30.3886
WT#3	R3	H4_K20me2	31.5221
WT#4	R3	H4_K20me2	27.2769
WT#1	R4	H4_K20me2	26.8957
WT#6	R4	H4_K20me2	27.0527
WT#3	R4	H4_K20me2	31.8561
WT#4	R4	H4_K20me2	29.6082
MCM2-2A#4	R1	H4_K20me3	1.60482
MCM2-2A#1	R1	H4_K20me3	0.908789
MCM2-2A#2	R1	H4_K20me3	0.995259
MCM2-2A#5	R1	H4_K20me3	0.988554
MCM2-2A#4	R2	H4_K20me3	0.87791
MCM2-2A#1	R2	H4_K20me3	0.856272
MCM2-2A#2	R2	H4_K20me3	0.952094
MCM2-2A#5	R2	H4_K20me3	0.843961
MCM2-2A#4	R3	H4_K20me3	1.61357
MCM2-2A#1	R3	H4_K20me3	1.16097
MCM2-2A#2	R3	H4_K20me3	0.881883
MCM2-2A#5	R3	H4_K20me3	0.738754
MCM2-2A#4	R4	H4_K20me3	1.1246
MCM2-2A#1	R4	H4_K20me3	1.0525
MCM2-2A#2	R4	H4_K20me3	1.24335
MCM2-2A#5	R4	H4_K20me3	0.712632
WT#1	R1	H4_K20me3	0.813122
WT#6	R1	H4_K20me3	0.91226
WT#3	R1	H4_K20me3	1.03485
WT#4	R1	H4_K20me3	1.00247
WT#1	R2	H4_K20me3	0.726842
WT#6	R2	H4_K20me3	1.20556
WT#3	R2	H4_K20me3	0.933445
WT#4	R2	H4_K20me3	0.67383
WT#1	R3	H4_K20me3	0.965896
WT#6	R3	H4_K20me3	0.692165
WT#3	R3	H4_K20me3	0.957858
WT#4	R3	H4_K20me3	0.849373
WT#1	R4	H4_K20me3	0.655211
WT#6	R4	H4_K20me3	0.64994
WT#3	R4	H4_K20me3	1.39123
WT#4	R4	H4_K20me3	0.879308
