# Supplementary material for: Symmetric inheritance of parental histones governs epigenome maintenance and embryonic stem cell identity
Source: Nat Genet. 2023 Sep 4;55(9):1567–78. doi: 10.1038/s41588-023-01476-x (PMC10484787; doi:10.1038/s41588-023-01476-x)
Supplement: Source Data Extended Data Fig. 6 — Statistical source. [file 41588_2023_1476_MOESM9_ESM.xlsx]

## Sheet: ED_Fig6d
RT	DO	mark	pvalue	Odds Ratios	log2(odds ratios)	conf.95.low	conf.95.high	n	padj
late	Loss	H3K9me3	0	0.597098	-0.74396	0.582864	0.611673	10786	0
mid-late	Loss	H3K9me3	4.53718e-63	0.82464	-0.278163	0.806061	0.843628	13471	4.53718e-63
mid-early	Loss	H3K9me3	5.54766e-177	1.4087	0.494364	1.37601	1.44212	13682	5.54766e-177
early	Loss	H3K9me3	6.72827e-293	1.5879	0.667122	1.54949	1.62725	12567	6.72827e-293
late	Gain	H3K9me3	0	2.37197	1.24609	2.31865	2.42651	18052	0
mid-late	Gain	H3K9me3	3.1214e-150	1.36427	0.448128	1.33296	1.3962	14414	3.1214e-150
mid-early	Gain	H3K9me3	0	0.507061	-0.97977	0.492088	0.522487	5912	0
early	Gain	H3K9me3	0	0.269631	-1.89094	0.25925	0.280396	3008	0
RT=Replication timing
DO=Differential mark occupancy
