# Supplementary material for: Symmetric inheritance of parental histones governs epigenome maintenance and embryonic stem cell identity
Source: Nat Genet. 2023 Sep 4;55(9):1567–78. doi: 10.1038/s41588-023-01476-x (PMC10484787; doi:10.1038/s41588-023-01476-x)
Supplement: Source Data Extended Data Fig. 8 — Statistical source. [file 41588_2023_1476_MOESM11_ESM.xlsx]

## Sheet: ED_Fig8b_Cell cycle POLE4-KO
cellid	genotype	replicate	cellcycle	count	perc
WT_410	wt	R1	G1	3030	10.5792
WT_410	wt	R1	G2_M	5018	17.5203
WT_410	wt	R1	S	20593	71.9004
MUT_550	mut	R1	G1	3010	10.9514
MUT_550	mut	R1	G2_M	4472	16.2707
MUT_550	mut	R1	S	20003	72.7779
MUT_551	mut	R1	G1	2934	10.0469
MUT_551	mut	R1	G2_M	4476	15.3272
MUT_551	mut	R1	S	21793	74.6259
MUT_552	mut	R1	G1	2783	9.91097
MUT_552	mut	R1	G2_M	4754	16.9302
MUT_552	mut	R1	S	20543	73.1588
WT_410	wt	R2	G1	3247	11.1734
WT_410	wt	R2	G2_M	5532	19.0365
WT_410	wt	R2	S	20281	69.7901
MUT_550	mut	R2	G1	3681	12.7737
MUT_550	mut	R2	G2_M	4822	16.7332
MUT_550	mut	R2	S	20314	70.4931
MUT_551	mut	R2	G1	3223	10.9592
MUT_551	mut	R2	G2_M	4938	16.7908
MUT_551	mut	R2	S	21248	72.25
MUT_552	mut	R2	G1	2720	9.49654
MUT_552	mut	R2	G2_M	5288	18.4624
MUT_552	mut	R2	S	20634	72.0411
WT_410	wt	R3	G1	3776	13.0063
WT_410	wt	R3	G2_M	4977	17.1432
WT_410	wt	R3	S	20279	69.8505
MUT_550	mut	R3	G1	3156	11.211
MUT_550	mut	R3	G2_M	4619	16.4079
MUT_550	mut	R3	S	20376	72.3811
MUT_551	mut	R3	G1	3219	10.9946
MUT_551	mut	R3	G2_M	4320	14.7551
MUT_551	mut	R3	S	21739	74.2503
MUT_552	mut	R3	G1	3062	10.8366
MUT_552	mut	R3	G2_M	4952	17.5255
MUT_552	mut	R3	S	20242	71.6379
