# Supplementary material for: Symmetric inheritance of parental histones governs epigenome maintenance and embryonic stem cell identity
Source: Nat Genet. 2023 Sep 4;55(9):1567–78. doi: 10.1038/s41588-023-01476-x (PMC10484787; doi:10.1038/s41588-023-01476-x)
Supplement: Source Data Extended Data Fig. 9 — Statistical source. [file 41588_2023_1476_MOESM12_ESM.xlsx]

## Sheet: ED_Fig9i
Clone	WT			MCM2-2A #2			MCM2-2A R#2
# of AP+ colonies	285	201	191	195	200	200	196	195	266
# tight colonies	33	34	7	72	73	71	39	29	21
Percentage of tight colonies	11.57	16.9	3.66	36.92	36.5	35.5	19.89	14.79	7.89
Average values		10.71	6.66176		36.3067	0.729475		14.19	6.02246
