# Supplementary material for: Symmetric inheritance of parental histones governs epigenome maintenance and embryonic stem cell identity
Source: Nat Genet. 2023 Sep 4;55(9):1567–78. doi: 10.1038/s41588-023-01476-x (PMC10484787; doi:10.1038/s41588-023-01476-x)
Supplement: Source Data Extended Data Fig. 10 — Statistical source. [file 41588_2023_1476_MOESM13_ESM.xlsx]

## Sheet: ED_Fig10a_%PECAM_Timecourse
Clone	WT						MCM2-2A #2						MCM2-2A R#2
Differentiation day	replicate 1	replicate 2	replicate 3	replicate 4	replicate 5	replicate 6	replicate 1	replicate 2	replicate 3	replicate 4	replicate 5	replicate 6	replicate 1	replicate 2	replicate 3	replicate 4	replicate 5	replicate 6
day 1	62	71	94	98	NA	NA	72	76	86	99	NA	NA	41	63	74	97	NA	NA
day 2	30	30	55	54	NA	NA	58	59	41	NA	NA	NA	10.5	29.5	8.5	55	NA	NA
day 3	34	36.5	9	5	NA	NA	58	71	62.5	NA	NA	NA	NA	38	23	5.5	NA	NA
day 4	35	27	0.5	0.5	0.4	0.2	46.5	41	36	40	21.4	20.1	10.5	24	14	0	0.9	0.6
day 5	10.6	9	0.3	0.05	0.2	0	8	9	8.6	10	12	16.9	2.5	7.5	1.5	0.1	0.3	0.1
day 6	6.5	8.5	0.5	0.4	0.1	0	7	10	9.5		17.8	19.7	1	7	1.5	0.06	0.5	0
day 7	5.5	4	1	0.8	0	0	11	13	8	13	16.4	22.1	1	5.5	1	1	0.5	0.1
NA= Timepoints that were not measured in the specific experiment.
